# Supplementary material for: The Effect of Tobacco Smoking and Smoking Cessation on Urinal miRNAs in a Pilot Study
Source: Life (Basel). 2020 Sep 10;10(9):191. doi: 10.3390/life10090191 (PMC7554876; doi:10.3390/life10090191)
Supplement: Supplementary file 1 [file life-10-00191-s001.zip]

Archive with 7 entries (6 files):
- supplement/
- supplement/Fig S1.tif
- supplement/Fig.S2.tif
- supplement/Fig.S3.tif
- supplement/Fig.S4.tif
- supplement/Fig.S5.tif
- supplement/Table S1 mirna_expression.txt
