# Supplementary material for: The Effect of Tobacco Smoking and Smoking Cessation on Urinal miRNAs in a Pilot Study
Source: Life (Basel). 2020 Sep 10;10(9):191. doi: 10.3390/life10090191 (PMC7554876; doi:10.3390/life10090191)
Supplement: Supplementary file 1 [file life-10-00191-s001.zip › supplement/Table S1 mirna_expression.txt]

105.0	11.1	11.2	110.0	112.0	13.1	13.2	13.3	14.1	14.2	14.3	16.1	16.2	16.3	17.1	17.2	17.3	19.1	19.2	19.3	21.1	21.2	31.1	31.2	5.1	5.2	5.3	6.1	6.2	6.3	92.0	93.0	94.0
hsa-let-7a-5p	1.31484759773364	1.53864472340569	0.64126790796173	0.783176406160563	0.967223529026367	0.807755955303964	1.20942607285606	1.38144986773467	0.889447736887037	0.958652919961107	1.32532441073477	0.765735568639192	0.903028129134744	0.811348950202047	1.0293421297784	1.0293421297784	1.03917962583665	0.979129264839713	1.2827126799078	1.41433931536378	1.09106607039227	0.715091417298932	1.11619055115086	1.41305411831027	0.999583938451795	1.08715698898219	0.72875040941085	1.05128558028626	0.941682525010707	1.03999318432911	0.918113203636132	0.966970886802242	1.20353988506289
hsa-let-7a-3p	0.951579546317002	0.946104940593728	0.81653532101349	0.783176406160563	1.11274587179929	0.692175202197071	0.796520298855342	0.639781424341373	1.05983406422271	1.07755451819396	1.1128525701341	1.3249736433261	1.26195708098137	0.977050841598568	0.572243976942611	0.999737860943846	0.716060224409547	0.999737860943846	0.946104940593728	0.854700463391867	1.09106607039227	1.36123835271492	0.946104940593728	0.946104940593728	0.842006616295056	0.796520298855342	0.914872934424171	1.08972747295352	1.55732000564263	0.915159039588888	0.918113203636132	1.14397787796885	1.16637879214941
hsa-let-7a-2-3p	1.15049152698755	1.17252460232843	0.981788831529592	0.809835724859715	0.815553346558071	1.00395660240883	0.791273171300517	1.1158855100362	0.898922672828193	1.10715878702852	1.01840205544392	1.32363201115582	0.740483560144921	0.729039212920463	0.907504400060387	0.9417725956324	0.676231081027708	0.862206879562535	1.08328405800501	0.869761385710793	0.99322627213768	1.19370238900464	0.913022592597503	1.21093485871164	0.816790255101258	0.657899551552639	0.931884773438729	0.845568590156872	1.16107003003167	1.15493375501591	0.918113203636132	1.2091491477183	1.0293421297784
hsa-let-7b-5p	1.08882391861854	1.3229849696821	0.985803437278728	0.769395904987496	1.50533173990677	1.29598460506529	0.943799792385873	1.26893217873473	1.14245683896866	1.35685570956063	1.50081036290119	1.32363201115582	0.889247627961677	1.14245683896866	1.07344962692102	1.48419584860256	1.20353988506289	1.50160799409788	0.896291115350817	1.19532450794137	1.42702158051805	1.13396058723445	0.810979638560462	1.27750106427217	1.26254896506158	1.43674672034607	1.06279458955119	1.07036603527849	0.792850722691119	1.47613538672419	1.43292206100534	1.53527808246375	1.20353988506289
hsa-let-7b-3p	0.878216038152568	1.0282259052685	1.45210728315153	1.30916277239883	0.975709209428283	0.883100867239949	1.1158855100362	1.15832139315138	1.24597576817807	1.46408121434606	1.35880848120753	1.15680484128422	0.998067761126749	1.16423396898839	1.1158855100362	0.94882786889113	1.43120100971822	0.95724651155454	1.20219841902053	0.871253282532846	1.27538932129758	1.1158855100362	1.0282259052685	0.620681739575186	1.07572307925445	1.5680715341943	1.35066513307511	1.4460028486977	0.832756768580198	1.40420240439084	0.873229384115357	1.25127697213373	1.24597576817807
hsa-let-7c-5p	0.905019999610989	0.686769982914315	0.840664984124771	0.872067940410877	0.975709209428283	0.769975774307476	1.30309712226501	1.04519630021891	0.647412831771262	1.13096474680744	0.958652919961107	1.08554813032443	1.17490691084448	1.28496820639566	0.912419744501223	0.739073807127451	0.958652919961107	0.952935088215976	0.792149445760737	1.04705349200462	1.39612355870485	0.990937745816475	0.833733179333703	1.1652103797419	0.80199951827118	0.818041317822895	0.976065065456427	1.03782571480602	1.4653415297406	0.953736348023617	0.69980660962696	0.611483858042105	1.11823366402872
hsa-let-7c-3p	0.944763308423443	0.907316568594437	1.04239555203346	1.05599223456571	0.944763308423443	0.973010701403992	1.40043643686961	1.1158855100362	0.949447506639017	0.927707018956267	0.809826510947874	1.02623404323911	1.03734482798314	0.493813563637102	1.15600605578193	0.998396228773561	0.591098680504447	0.831260978557695	0.634829706970483	0.744313905808171	0.636993045660821	0.944763308423443	1.23879376900263	1.42332665832749	1.02623404323911	0.809068278222721	1.31971923207027	0.961013299796389	0.907316568594437	0.933431119739355	1.18826965447004	0.689484502900607	0.828051656892933
hsa-let-7d-5p	0.95243102601201	1.10027168838238	1.02519095174896	1.23111157678545	1.00599275046896	1.20464979705174	1.31782068032296	1.41146504474112	1.23382342610356	1.63953952592974	1.14245683896866	1.24558081554243	1.20464979705174	1.27128874413321	0.995398431307636	1.63953952592974	1.0293421297784	1.30012584726585	1.44231383849249	1.2347120224116	1.38483642993178	1.05112941908487	1.34004125914927	0.95243102601201	1.42999360815322	1.06440564335527	0.794146859881059	1.28607937132845	1.21522830009585	1.09260732661993	1.35066513307511	1.34004125914927	0.973376478019064
hsa-let-7d-3p	0.708440360711409	1.12359135876053	1.16231696224303	0.917373907594865	1.34552375335382	0.89575339434522	1.30982219551539	0.783176406160563	1.06753401584118	0.849793483037749	1.30141675197962	0.890724501528438	0.810925424997209	0.612795941853398	1.56620815205273	1.00784316627212	0.946174581072117	0.763829291165116	1.39631281406429	0.555668296133153	0.953106772892022	0.917373907594865	1.16509897697792	1.24507143376358	1.29098602977462	1.41246610477767	1.10981085758746	0.762641538981494	1.12538324999401	0.850372671422914	1.00694729725799	0.898872036150952	1.15697401137301
hsa-let-7e-5p	1.0293421297784	1.20987026049184	1.07577358198523	1.19604806320858	1.0293421297784	0.875988765643344	1.0293421297784	1.16951843038632	0.922797401851706	0.878393060083648	1.0293421297784	0.870423175451377	1.06829072898798	1.20987026049184	1.33411106464618	1.4173110579313	1.20353988506289	0.915839799912654	0.836809326510682	0.869761385710793	1.35425870143332	1.19370238900464	0.975709209428283	1.34077022946658	0.894297904474889	1.32363201115582	1.01448900220317	1.0157320720631	1.0293421297784	1.0293421297784	0.971746123986251	0.716467318463415	0.73142986366426
hsa-let-7e-3p	0.871112124814792	1.15623734014172	0.85874582733861	0.990393530568823	1.45438319027717	0.879510715680417	1.34227851332289	1.2827126799078	0.806352049482912	1.10715878702852	0.8121800329377	1.49154426846764	0.786242238429681	0.841401837606	1.10109689015485	0.849912188846244	0.830529419763777	1.0293421297784	1.80523870082258	1.24795074067008	1.12991180194792	0.901052611118181	1.48668705186955	1.15623734014172	0.840664984124771	0.846576697206269	0.910731281151355	1.1022754523209	1.34379995477521	0.871112124814792	1.10679034928976	1.32414959745355	0.840664984124771
hsa-let-7f-5p	1.38274855398478	1.58474317715252	0.840664984124771	1.0293421297784	0.762641538981494	0.749941096100179	1.18286250774527	0.95817613209514	0.922797401851706	0.958652919961107	0.958652919961107	1.05869146452519	0.911524380868951	0.788543387538224	1.07344962692102	1.19782205331776	1.38876512660304	0.862206879562535	1.10715878702852	0.776771327094253	0.922797401851706	1.3737863320823	0.824760139733529	1.15623734014172	1.15623734014172	0.868175804296114	1.00878740643433	0.934363195009078	0.990845615825754	1.56715232984	0.749941096100179	1.15623734014172	0.686293195048349
hsa-let-7f-1-3p	1.16864842426593	1.046872983623	1.05097624316196	0.876499050021044	1.19782205331776	1.35706765115953	1.36806850033717	1.14354533126986	1.05069680530553	1.53564010027713	0.630333326403206	1.33947680384701	1.26061544881108	1.22272201427974	1.06773179517589	1.19782205331776	1.41835627455758	1.19210422157263	0.944763308423443	1.20338717736931	0.811456682770631	1.36806850033717	1.31791417941069	1.22942951038551	1.31791417941069	1.13673900722352	1.19782205331776	0.984754382870968	1.17922692731005	2.09441733714662	1.23932441399404	1.21047636280819	1.47856453652894
hsa-let-7f-2-3p	1.01705522384749	0.930046173710435	1.39841366557873	0.975709209428283	1.01705522384749	1.20164665442635	0.809068278222721	0.584806871820969	0.903251382271806	1.15565169563561	0.790143818489631	0.945951018101677	1.06966906034031	0.820288212695109	0.744974911797092	1.19598306098396	1.37018081626845	1.22275604614607	0.875673335351296	0.911107400129997	0.869164481501587	0.763698293817312	1.15623734014172	0.77112721938341	1.15623734014172	0.970234603705009	1.14245683896866	0.929282470187056	1.029523762322	1.5080448037666	0.975709209428283	1.14235014063384	0.677796943314142
hsa-miR-15a-5p	0.783176406160563	0.945951018101677	1.13255877091643	0.886469229261541	1.25344394315375	0.740737628117648	1.2574847604979	0.949679880360933	1.23382008792396	1.11774254829422	1.02615526738425	1.03993576855732	0.903028129134744	0.832836308911423	1.05488378843826	1.42897732311238	0.999583938451795	0.719333979045675	1.10715878702852	1.13523932064521	1.06526144578875	1.23463340749533	1.18075911063896	0.71872796180483	0.969825747125189	1.11269864764205	1.14245683896866	0.818061623424674	1.32740880299222	0.994667366514305	0.988257305644597	0.779310086896115	0.999583938451795
hsa-miR-15a-3p	0.900098791437741	0.984340883801138	1.21594988259315	0.574610075576354	1.3631206291305	1.29596516903175	1.0293421297784	1.00996242988861	1.14181594444902	0.824760139733529	1.07557530523829	0.787939602322367	1.06829072898798	0.919478491327532	1.33411106464618	1.04844153212343	1.14730916696214	0.862206879562535	0.944763308423443	1.03808045240444	1.03483535229152	1.13776826332137	1.20987026049184	0.763036199119661	0.830826854704897	1.12981534777262	0.937417016120773	1.32906147604895	1.41173078278323	0.736528652366733	1.0180154969712	1.35862116892195	1.25717280541301
hsa-miR-16-5p	1.60366287146778	1.15623734014172	1.03086738464279	0.783176406160563	0.762641538981494	1.52563565107912	1.24233675448206	0.818230302760696	1.04811888832971	0.958652919961107	1.52563565107912	0.999583938451795	1.06829072898798	0.975709209428283	0.601848245777166	0.873921133045227	0.869761385710793	0.897892552178165	0.944763308423443	0.906630874804206	0.922797401851706	1.02084587804419	1.05849692264898	0.677796943314142	0.999583938451795	1.71224149639384	1.14245683896866	0.934363195009078	1.18494475905518	0.944763308423443	1.03338978866872	0.809068278222721	0.840664984124771
hsa-miR-16-1-3p	0.817479204464673	0.975709209428283	0.975709209428283	0.975709209428283	1.168242012696	1.19648940567655	0.561539656628757	0.960147608333108	1.17966515603938	0.969120647933282	0.759301677137051	1.03319778739249	0.903028129134744	1.34453046133299	1.23674071978757	1.03980985775058	0.722352279398108	0.772483012951472	0.783176406160563	1.06229418897851	0.675037453277621	1.19370238900464	1.01729294300125	1.1026044197916	0.999583938451795	1.05949366939196	0.975709209428283	0.913590608676248	1.32911563363467	0.92088857939993	1.13113020616146	1.1026044197916	0.975709209428283
hsa-miR-17-5p	0.958652919961107	0.958652919961107	1.14005336960228	0.766120116693387	1.15118572322883	0.981657837759819	0.792011988755545	1.17151030086256	1.04161608953781	1.37170883713586	0.958652919961107	1.14005336960228	0.938883647244145	0.958652919961107	0.912419744501223	0.871804498588647	0.905616903820194	1.18076576385058	0.944763308423443	0.773288591847224	0.891982879051201	1.17664609953746	0.86061565784293	1.13918105067455	1.3053726583369	1.14245683896866	0.953312785853708	0.818266329807858	1.17506045225234	0.927707018956267	0.953968721745533	1.01156472753768	0.828130071663181
hsa-miR-17-3p	1.32861886819965	0.832049555502722	1.0071253135388	1.29026228120948	1.02798599218361	1.18151375828025	0.956808718238934	1.26381218871845	0.922797401851706	1.2614113992171	0.949636735574596	0.980683447262446	1.04939023779863	0.956808718238934	1.05454913573167	0.853788236899125	1.19580245919243	0.843306388373186	1.10715878702852	0.871916413209441	0.913923930383235	1.52970963961122	0.980683447262446	0.980683447262446	0.980683447262446	0.95133411251566	1.12355634777931	0.743741047792145	1.16604426786583	0.944763308423443	1.17511124019584	0.679466772987205	0.996588291653688
hsa-miR-18a-5p	0.934125475855317	0.828746013008896	0.840664984124771	1.04639841924558	1.25645169263946	0.707889859493962	0.992765498895459	1.1158855100362	0.939853691318882	1.25810785672327	0.996968559446009	0.840664984124771	0.757539849612097	1.02862101700486	1.41156451850583	0.663254748450088	0.886817675177969	1.04639841924558	0.944763308423443	0.857552321691003	0.775056912321494	1.17179494773895	1.15623734014172	0.975709209428283	0.975709209428283	0.961928708255216	0.949679880360933	1.53213930961915	1.01664022791897	0.800232695627739	0.743745377603363	0.992765498895459	0.730708750890719
hsa-miR-18a-3p	1.4205319796289	1.20716752299749	0.999583938451795	1.18226756203551	0.975709209428283	1.18245882342234	0.830044778618569	1.1158855100362	0.884605515788926	1.13715514097461	0.869668610901908	0.999583938451795	0.903028129134744	0.672315784650608	1.44722577383643	0.967618189164534	1.0293421297784	1.10837260318037	1.2827126799078	0.976356511790575	1.0293421297784	1.24689112171898	1.0293421297784	0.913985268814415	0.960070193045558	1.05523400184056	1.35066513307511	0.856508664491349	0.872688728088474	1.19092903204128	1.09661542464964	1.0293421297784	0.92396266693198
hsa-miR-19a-5p	1.08782287575327	1.06969395988392	1.00671433296626	1.03783838151261	1.04793725578611	1.00395660240883	0.524647347241741	0.870447396031573	0.781021603344066	1.19066052382159	1.17846010408404	1.23159154231228	0.691549843231692	1.00839474313257	0.9465544165577	0.744974911797092	0.90244691941508	0.755037813102395	1.13984432073281	0.878257637445	1.09956232212648	1.0293421297784	1.25022209059736	1.21387501910326	1.0293421297784	1.05591345871086	1.14245683896866	0.847819814751281	0.999583938451795	1.1158855100362	1.26412175281732	1.20771681328877	0.873350517829058
hsa-miR-19a-3p	1.51466861764224	2.02757415890992	0.937031550902611	1.574875965986	1.38137718665639	1.10032316918667	0.886714955602741	1.44609210335918	0.796905320886253	0.869658666135565	1.2388234057465	1.09595050522964	1.43845275040458	0.961021634765518	0.903440440512257	1.06669808964933	1.09595050522964	1.2941886200956	0.837173928590191	1.30547157589228	1.73659792019891	0.818718846175948	0.774163510091981	0.575681502755375	0.733075604291519	1.23282102970572	1.14245683896866	0.989898058534394	1.09595050522964	1.04112987520128	1.2274967729393	1.52935153406807	1.51070588214162
hsa-miR-19b-1-5p	1.1514752349521	1.01343728538716	1.0293421297784	1.0293421297784	0.848813999064962	1.0293421297784	1.04747104564774	0.928161950087218	0.93177716864166	0.875885467995841	1.10278941432814	1.32363201115582	1.18852055691358	1.18599553146833	1.20353988506289	1.31671076833411	0.972266566030209	1.43579582982879	0.875885467995841	1.1830659963311	1.03611937341823	1.19370238900464	1.18599553146833	0.744435890395604	1.0293421297784	0.73896128467233	0.911183519935977	0.848745708298534	0.953671440022499	0.783176406160563	0.861037639887939	0.851511543766927	0.972266566030209
hsa-miR-19b-3p	1.26084893904618	0.703149178809068	0.556717456796495	1.11050572581605	1.290022568098	1.387554274925	0.975709209428283	1.71386198944102	1.08192892413843	1.10715878702852	1.02084587804419	0.561153578594319	0.826966243180037	1.52563565107912	1.14443964072481	0.696825623908627	1.0048828384801	1.35646105179942	0.783176406160563	0.748150424786332	1.34191183386004	0.899234917119733	0.983399138215188	0.824760139733529	1.31487633862338	0.970234603705009	0.936475270534824	1.13276207608637	0.673041370384115	0.994274549111738	1.13113020616146	1.26440136639454	0.72655599666678
hsa-miR-19b-2-5p	1.37783198204729	0.960495171030458	0.83574841218728	1.44485780259955	1.17259398405805	0.809719083119931	0.944763308423443	0.944763308423443	0.626725716059125	0.732568749315485	0.918871436361285	0.828950908012808	0.944763308423443	0.938251136251075	0.954154923789923	1.16503715997912	0.85804730959883	0.982210048252449	1.08697051079653	0.436685917916857	0.799735802143017	1.0159293061067	1.27624050883164	0.676437854441039	0.976360014325493	1.32363201115582	0.913531302253886	1.0700582252098	0.960455169934251	0.918871436361285	0.690833570026786	1.111404239629	1.0710773090671
hsa-miR-20a-5p	1.48205191054332	1.32556648162661	1.01647321408716	0.783176406160563	0.762641538981494	0.803887432956314	1.56718749950616	0.949679880360933	0.939686677487068	0.841649415368891	1.13396058723445	1.17312661577709	1.02084587804419	1.15623734014172	1.09033890255638	0.90773116885394	0.987579134620244	1.19782205331776	1.06258105733289	0.886650661346155	1.43230582995691	1.03773515367956	0.854098248503822	1.09352695833773	1.31513575942161	1.14245683896866	0.949679880360933	0.925866943274871	0.94257788864298	1.30066652066462	0.690833570026786	0.775640039975765	0.90773116885394
hsa-miR-20a-3p	0.975709209428283	2.73906975723757	1.09129542379627	0.783176406160563	1.28985279404721	1.15506366578921	1.10715878702852	1.10715878702852	1.36518351413585	0.622756154363218	0.940452853598344	0.93237646946925	1.24423998306698	1.32363166570881	1.04386932210146	1.3737863320823	1.18676114123273	1.10715878702852	1.1762371216526	1.10715878702852	3.30868733513938	0.660202894192224	1.28768691774196	1.2479488254862	0.623241203138483	1.21153517359273	0.86414918103749	0.84895444796582	1.09129542379627	1.10715878702852	1.00982468898061	1.06202211841261	0.853788236899125
hsa-miR-21-5p	1.06045718542953	1.15623734014172	0.840664984124771	0.796027850276077	0.975709209428283	1.00395660240883	0.944763308423443	0.793576519574927	1.05867237900498	0.701233683441151	1.14245683896866	0.726755913543233	0.740483560144921	0.802556106050354	1.03242291319114	0.757826355912606	1.20353988506289	0.691406378393268	0.913817407418603	0.882612829826307	0.758000622854318	1.02084587804419	1.33403212457018	0.944763308423443	0.851065097539135	0.939288702700169	1.14245683896866	0.934363195009078	0.968638037446955	0.944763308423443	0.8108367387167	1.70825708485993	1.0293421297784
hsa-miR-21-3p	0.75358377815311	0.848634868757042	1.04051495694248	0.824107424651251	1.24447090355358	0.844563988845556	0.999583938451795	0.6623145211946	1.19604943789424	1.38876512660304	0.958652919961107	1.16697860946589	1.06829072898798	0.999583938451795	0.491779038152546	0.747719999762771	1.78815773324054	0.886081608586048	0.909182356308145	1.20910500911444	0.963728420342394	0.999583938451795	1.4419168091658	0.962137198622789	1.16697860946589	0.807978044059637	1.19401173138519	1.07174025389834	0.962137198622789	0.944763308423443	1.0161863381661	1.15623734014172	1.05321685880191
hsa-miR-22-5p	1.05249574602837	1.01336443962486	0.999583938451795	0.999583938451795	1.17378169373628	1.17904278375457	0.975709209428283	0.97902921510772	0.922797401851706	0.824760139733529	0.928894728634501	0.810906792798165	1.09764006373477	0.975709209428283	1.26061544881108	0.999583938451795	1.20353988506289	1.22152364118931	1.02154984502353	0.713107984020866	1.2376345011243	1.16394419767803	0.617529360840407	0.901546676333619	0.840664984124771	1.14245683896866	0.999583938451795	0.934363195009078	1.02829135736525	1.1158855100362	0.761459801946205	1.18558667488851	1.20353988506289
hsa-miR-22-3p	1.62071916093495	0.741086408241201	0.667420215548048	1.04639841924558	0.993375836612685	0.783723859957899	1.17723494436331	0.869174089802279	0.789581641077035	1.06406406109209	0.975709209428283	0.852864624110682	0.543932172425932	0.860352348464297	1.05137989918419	0.952150252982882	1.10049568334198	1.47010952063241	0.715309291022882	0.717663801020861	0.975709209428283	1.2812048125226	0.540742824240317	0.908531240945332	0.999583938451795	1.10919475838797	0.966736169828109	1.47922750204257	1.32911563363467	0.944763308423443	1.70078823904144	0.872357743149781	1.26007642740959
hsa-miR-23a-5p	0.850340564720745	0.975709209428283	1.95422130711325	1.25552985204871	0.691761682100008	0.975709209428283	0.975709209428283	1.01391070379175	0.742269271138266	0.736540076071633	0.623502887284069	1.1026044197916	0.740483560144921	0.777601818627515	1.20698252846096	1.06028803078324	0.869761385710793	1.51284877604673	1.0535258666784	0.875651446143887	1.09106607039227	0.893152780567375	1.18718324114656	1.19218208810858	1.15623734014172	1.10151916726634	0.777836272053164	1.10218454919436	0.999583938451795	0.814122307165403	1.12855228918564	0.922076289078164	0.677796943314142
hsa-miR-23a-3p	1.30941048131458	0.800885410710017	0.840664984124771	1.28528804337532	0.975709209428283	0.975709209428283	0.911772271977185	0.918220631464075	0.748650622586347	0.748429575818937	0.627755409427389	0.943368977879235	0.903028129134744	1.3101880043373	1.70130863819475	1.0293421297784	1.26113589085504	1.24176228090149	0.997806440524999	1.39046458634026	1.06719134136876	0.677314069330817	2.4345453584732	0.690802970045485	0.840664984124771	1.10527882900852	0.880540265807628	0.738766809957982	0.927464133487993	0.92088857939993	0.975709209428283	1.07841320318275	1.35979172758886
hsa-miR-24-1-5p	0.859407637843879	1.40933407949472	0.970487536865773	0.666874834576159	0.900018597870755	0.978042043014031	1.11308626831754	0.999583938451795	1.00530177019693	1.10715878702852	1.14245683896866	0.883282366867391	1.06237733394512	0.971336545471246	0.796118172916819	1.02623784694508	0.999583938451795	1.0370306782808	1.15706284511938	0.865388721753756	0.807904680945181	1.1893297250476	1.15186467618469	1.02561326751915	0.801345823585834	1.13808417501162	0.827740330144027	1.16641110832339	0.999583938451795	1.11151284607916	1.13113020616146	0.957999225275761	0.852620742032408
hsa-miR-24-3p	0.783176406160563	1.00688190917548	0.944763308423443	1.0293421297784	0.961819597890619	0.714576464589588	0.961819597890619	0.944763308423443	1.16519490016519	1.09326917549086	0.944763308423443	1.00076822629852	1.06829072898798	0.675935333079051	1.09454151394317	1.07098255749777	0.974521499750049	1.04432864900448	1.22789204987944	0.723549674787661	1.10491917129365	1.50787041016376	0.599337743482159	0.810870528195865	0.875491371690599	0.944763308423443	0.894859250332581	1.0495052958523	0.805846049846624	0.801728036531503	0.872955339468735	0.95854380959651	1.0293421297784
hsa-miR-24-2-5p	1.17436625601107	0.842651317622765	0.556717456796495	0.820623145989569	0.762641538981494	0.753191983326373	1.01315594925729	0.867123451500026	0.908011206475903	1.08795369268323	0.996099659790113	0.862206879562535	0.815555128336346	0.555084592525604	0.639294985606172	0.906751965945058	0.914027779094157	0.759799019227114	1.37811902111037	0.60666702133856	0.840240972990798	1.2854411440926	0.862206879562535	0.737287138935131	0.681499992632842	1.24107558229491	0.695279843192257	1.13972219214991	0.737287138935131	0.641148162527319	0.690833570026786	1.15623734014172	0.946785700917494
hsa-miR-25-5p	1.50182421479732	1.40759460038319	0.809909230839325	1.0293421297784	0.762641538981494	1.1579421439592	1.42572351625253	1.40178834072033	1.49758126216341	0.874395006447354	1.0581989254549	1.13513670034634	0.87258761207039	1.07197942662797	0.996332172038561	1.16388330735016	1.32261554587543	1.113564139804	0.86050539490969	0.848660745915415	1.41970144189574	0.928276361583107	1.52563565107912	1.22706646966975	0.915326024938042	0.949133963909631	1.0528587913475	1.08117481252552	0.948063889678454	1.48694416397123	2.4758077820583	1.09478487024082	1.18243924526751
hsa-miR-25-3p	0.618853378823788	1.30718640983648	1.35706765115953	0.842731804753052	0.975709209428283	0.991614053819525	0.922076289078164	1.00727588615308	0.66535711936524	1.26061544881108	0.958652919961107	1.15053300814655	1.01465780863786	0.975709209428283	1.26061544881108	0.842731804753052	1.08693813557055	0.862206879562535	0.623502887284069	0.869761385710793	1.14866207618442	0.632206081368504	0.975709209428283	0.72701972224079	0.660271549077601	1.52563565107912	0.835432277845315	0.83662277751634	0.999583938451795	0.934125475855317	0.944519881136108	0.922076289078164	1.0048828384801
hsa-miR-26a-5p	1.13317315960985	0.972244188985943	0.994228655478493	0.783176406160563	0.910125588233908	1.00405387776843	1.20569802531776	1.09716392961335	1.20353988506289	1.29908460182733	0.930660455412977	0.958390842050578	1.25170556918172	0.988149033377185	1.05990379375364	1.18289258170491	0.908230538727044	1.00969092881495	1.65329354965477	0.865147850273274	0.79646977587057	0.862206879562535	0.988149033377185	1.1231932586807	0.988149033377185	1.11771865295742	0.94122516569682	1.24975950157332	0.682371186619475	1.07469241363498	0.940236455784067	1.19523113580101	0.677796943314142
hsa-miR-26a-1-3p	1.28500813649204	1.29128156544523	1.13462816375531	1.09263159470546	0.898777411589951	1.17904278375457	0.872357743149781	0.638439792171088	0.701729257098147	0.824760139733529	1.14245683896866	0.777193934354779	1.06829072898798	0.705847058251062	0.975709209428283	1.0293421297784	0.858488152006565	0.925496344489595	0.686792352211129	1.17312467770795	1.09106607039227	0.925496344489595	0.677796943314142	1.34077022946658	0.976800856733227	1.14245683896866	0.777836272053164	0.762641538981494	1.18494475905518	1.17917497496326	0.918113203636132	0.809068278222721	0.976800856733227
hsa-miR-26b-5p	1.03330521522043	0.975709209428283	0.754123034953846	1.09263159470546	0.975709209428283	0.998514653041135	0.975709209428283	0.783176406160563	0.922797401851706	0.936036585415763	1.56783379387837	0.898260989916922	1.06829072898798	1.33406273336081	0.975709209428283	0.744974911797092	1.0293421297784	0.574610075576354	0.840772411952714	1.03808045240444	0.667938946665661	0.722352279398108	1.14310388044238	0.975709209428283	0.999583938451795	1.34510752036568	0.777836272053164	0.762641538981494	1.24823422398224	0.944763308423443	0.975709209428283	0.975709209428283	1.09263159470546
hsa-miR-26b-3p	0.966272612051489	0.975709209428283	1.33016638696256	0.97705604102472	0.767615565468706	1.54188564245207	1.04786552487483	0.934363195009078	0.922797401851706	0.884713204890943	1.01595610783242	0.88175389414725	0.626840238496939	1.39913491994289	0.795727880641323	0.888860788055823	0.746872986758071	0.890201704117639	0.783176406160563	0.798077391402455	0.925850047573849	1.03709586941714	0.845646368033672	1.15924791443946	1.05953700360921	1.19713128001958	0.794086263426111	0.807862463872839	1.05844402791894	1.1386429432876	1.11199283850029	0.856714032977454	0.847819814751281
hsa-miR-27a-5p	1.168242012696	1.1026044197916	0.787032063774652	1.08478378377507	0.975709209428283	0.840664984124771	0.694836722830351	0.975709209428283	1.11339699842518	1.0535258666784	1.08882391861854	0.89610663812144	1.01465780863786	1.06609445350402	1.0198167065709	0.937507715064812	0.895790714778143	0.767142878844074	0.944763308423443	0.761753084777274	1.11709539945962	0.722352279398108	0.77112721938341	1.1026044197916	0.787032063774652	1.00160108149044	1.14221268362865	0.672498652343789	0.865574173651835	1.25552985204871	1.15715953522881	1.56718749950616	1.03319778739249
hsa-miR-27a-3p	0.783176406160563	1.08921153929403	1.11308626831754	0.846465871087623	1.20353988506289	0.975709209428283	0.922570608088469	0.638439792171088	0.986086866778765	0.930405526980558	1.02194238488817	1.38692147608288	1.06829072898798	0.777601818627515	0.912419744501223	1.16957466033721	1.09263159470546	0.85739650470162	1.34600214483486	0.689416408040312	0.745387166177023	0.902036029593187	0.888049604660589	0.856899360977276	0.971336545471246	1.63913798094487	1.2559591688344	0.815553346558071	1.31998898435869	0.896678736026311	1.07799160482164	1.26973967000747	0.90395444905183
hsa-miR-28-5p	1.1107534347318	0.824760139733529	0.840664984124771	0.918220631464075	0.975709209428283	0.856547496096147	1.01705522384749	1.25092973533971	0.803471252614699	0.721779471031626	0.783176406160563	1.13462816375531	1.06829072898798	1.1107534347318	0.64319426019637	0.975709209428283	0.722352279398108	1.07068814419761	1.14253637929988	1.03808045240444	0.96414341627091	1.22464829000948	0.835532908820366	1.1933611231539	0.975709209428283	0.688845452557479	1.1734027399735	0.975709209428283	0.959804365037041	0.975709209428283	0.949059104640972	1.18718324114656	1.24488589948209
hsa-miR-28-3p	0.975709209428283	0.883596890772196	0.963659915660249	0.66032024697488	0.464605138140408	0.926375155523297	0.45412131073358	0.857567561704846	0.628459891241936	0.910470311132056	0.789101349622653	0.926375155523297	0.908953072596834	1.15623734014172	0.696792302968041	1.11505230117693	0.728277222860198	0.999165006734974	0.789101349622653	0.803373972419387	0.561659960681429	0.808062450796635	1.10805473131267	0.830685083195619	1.12497496457303	0.809068278222721	0.863546443451691	0.696053112272037	0.663061469454963	1.11050572581605	0.918113203636132	0.609253636856814	0.846589927586861
hsa-miR-29a-5p	0.958652919961107	0.975709209428283	0.98252764898462	0.783176406160563	0.975709209428283	0.963329447704616	0.958652919961107	0.823716122485538	1.18648359559571	1.04490211276112	0.941596630493931	0.754444185752694	0.885971839667568	1.15623734014172	1.05639333745385	0.785514628122067	0.722352279398108	1.7349616199362	1.09010249756134	0.700607511553685	1.07400978092509	0.90274659588751	1.30657572168864	0.759995873378324	0.840664984124771	1.18299655529363	0.650882657198486	1.26565639044062	0.865299856058504	1.30916277239883	0.958652919961107	1.15623734014172	0.881204700449746
hsa-miR-29a-3p	1.18961095213632	1.26617443146497	1.13113020616146	1.2367530934974	0.769734459321821	1.29442182444552	0.824312974347979	1.40635073207289	1.13113020616146	1.10715878702852	0.933545785980842	1.29004916048848	1.03094878218161	0.642557593324002	0.957991914322418	1.31980735181509	1.39052751849478	1.07522388208786	1.29795737603305	0.782237284034879	1.13581440437703	0.86507529761304	1.13113020616146	0.975709209428283	1.87830711920451	1.35547384149398	1.35547384149398	1.31529245484623	0.809447515012506	1.13113020616146	1.13113020616146	1.33821230858528	1.20353988506289
hsa-miR-30a-5p	0.883195865204437	1.20962144869973	0.942370807420577	1.30916277239883	1.39717005924596	0.923628153701469	1.66720695855003	0.883195865204437	1.05867237900498	0.958652919961107	1.05867237900498	1.08254710802849	0.985991298711442	1.2768496023296	1.34966081269969	1.29232769163595	0.93177716864166	1.1238477680966	0.935144958440444	1.50884495368197	0.858020081898192	1.0961374278679	0.966090859445284	1.2562567991856	0.942370807420577	1.05319777328171	1.13283848898566	1.01732636458578	0.76754700870231	1.01708864543201	1.2934520020439	0.892031447799419	0.972128998747183
hsa-miR-30a-3p	0.71848371149445	0.923637584138424	0.999583938451795	0.866609105987166	0.997138434321817	1.00395660240883	1.01163323221983	0.971109105254467	1.48162599838968	1.20057393888895	0.660017186678992	0.759361534610243	1.08971995388151	0.823985330943888	1.01129718890612	0.969300619856272	0.987339967564039	0.821229723803003	1.02585533751399	0.590649506403088	0.574827233687798	0.939542428529666	0.7647186298114	0.993504316350487	1.02101316334533	1.36014631055074	0.87671371645806	0.939542428529666	1.02221173526394	1.42674135425208	0.954627503031055	0.727764828708193	0.714311242709064
hsa-miR-31-5p	0.806447007452222	0.809629716708221	1.37912499205789	1.43948450388847	1.02084587804419	1.04909327102474	0.649933239358472	1.64469796697166	0.922797401851706	0.799517881096858	0.913498137650205	1.151189637591	0.899122558626581	0.816574170564034	1.34362325108253	1.17735964613794	1.00008311720043	1.03768174417889	1.29390640411873	1.04642006680493	1.48556292810741	1.02084587804419	0.816574170564034	0.836435941795801	0.733249074058013	1.12887360218667	1.21527367097759	0.934363195009078	0.54635374856993	1.1158855100362	0.963249872252044	2.11332308596578	1.03768174417889
hsa-miR-31-3p	1.4066232830083	0.868134360851558	1.2327739539659	1.05321685880191	0.868134360851558	1.02783133143234	0.999583938451795	1.11151284607916	1.09596503648616	1.00855697805197	1.32969006940378	0.709531805470683	0.790387618235784	1.4013419538855	1.15304060023436	0.921767281201677	1.38876512660304	0.967649033511136	0.807051135184076	0.767567859111723	1.26302002849387	0.77225633748897	0.673424279357105	0.874664197824391	1.18011206916524	0.809068278222721	1.16633156799217	0.826788346432354	0.999583938451795	0.783176406160563	1.02355535758473	0.832943007246234	1.07924618786926
hsa-miR-32-5p	1.1396275029077	1.15776385629677	0.783205757752926	1.14503600678449	0.918249983056438	1.5318499687188	1.17436625601107	1.76039184397775	1.20644967692074	1.16563953300339	1.80684267056667	0.999583938451795	1.26061544881108	0.918249983056438	1.43539776637035	1.54527889469679	1.38876512660304	0.897134596957378	0.739196764290154	1.38388732667371	0.922797401851706	1.15896363590127	0.979938463077674	1.34077022946658	1.8825363728539	1.5359426193298	0.953909134010325	1.50448359467256	1.18494475905518	1.08114675693283	2.37673146246759	1.56718749950616	2.32085401904432
hsa-miR-32-3p	1.10715878702852	1.42273114304547	1.16231696224303	0.819561983042338	1.10715878702852	1.10715878702852	1.12528770289786	0.877795883634879	1.15446133194968	0.822283147627023	1.0705728422426	0.950505385338593	0.792700962031716	1.5790146408268	0.673090915071038	1.3247077789691	1.00121096331103	1.1259380565917	0.868454794750054	1.16953003000468	1.21831413933771	1.19370238900464	0.956209717333766	0.944290746217891	1.10715878702852	1.14245683896866	1.28710127323584	1.34722735978689	1.10715878702852	1.38237931293995	0.957327372930535	1.10715878702852	0.972114561725008
hsa-miR-33a-5p	1.0957123781182	1.29455762514572	1.32041741815951	0.870343142897557	0.975709209428283	1.29878356981701	1.0957123781182	1.07800337356874	0.772525351609859	1.48651269560972	1.48898541807911	1.08675067518879	1.02303129782466	1.09738307345853	0.72185141446708	1.31420086876338	1.20353988506289	0.992691896778388	1.4019857544367	1.7264810982183	1.81999432789548	1.57394110801535	1.11958710714171	1.29455762514572	1.0087314368359	1.23042940470007	0.647229992166126	1.24814947610917	0.999583938451795	1.23959027583162	1.03811637232605	0.744631183494878	0.85309330423796
hsa-miR-33a-3p	0.881206531490831	0.960237004892803	0.960237004892803	0.916553208133836	0.913810265651577	0.991833710794853	1.35831412754682	0.934207675825454	0.787934088544561	0.675361365491307	0.918653271319837	1.30740606681181	1.03850499429402	0.935932908023626	1.0478966096605	0.744974911797092	1.00523825087007	1.18051085644848	1.2433657463488	0.998733518845451	0.761511667543593	0.87352100606819	0.960237004892803	0.960237004892803	0.865073196097802	0.809068278222721	0.934207675825454	0.918890990473599	0.984111733916316	0.905416374864451	1.0514900056094	0.960237004892803	1.12737225510867
hsa-miR-92a-1-5p	0.975709209428283	0.866474088967772	1.18826108410543	0.971853551814194	0.718534041838874	1.32773740193295	1.13025875886845	0.783176406160563	1.05867237900498	0.914545422818487	1.52273987901444	1.51126239501736	1.2312851995845	0.642557593324002	1.48088930036676	0.933652057450723	0.767700707692171	1.0293421297784	1.30123176268253	1.20910500911444	0.696223640838583	1.05088402521617	1.01343728538716	1.49630540185255	1.0293421297784	1.36127539185289	1.32133488384853	0.890255697866458	1.14083726191256	1.16503715997912	1.13838705519181	0.764960781080101	1.03917962583665
hsa-miR-92a-3p	1.0293421297784	0.904422389150997	0.727550274934517	0.862838655578031	1.09042517587263	0.890841893218578	0.915613006149417	0.638439792171088	1.25717280541301	1.34027769822855	0.371460284201438	1.21051730196556	0.677227342193519	0.856189026400472	0.799305035310969	1.0293421297784	0.916227420588148	1.25145497366788	0.889721134087259	1.31564973704113	0.976430322201824	1.02084587804419	1.0293421297784	1.60529790049659	1.1967368007925	1.58534628603052	0.831469192403283	1.2088201802476	0.904422389150997	1.00277080084595	1.0180154969712	0.848813999064962	1.49400156478125
hsa-miR-92a-2-5p	1.03330521522043	0.922076289078164	0.975709209428283	0.975709209428283	0.762641538981494	0.823428471695392	0.802491627299816	1.1158855100362	1.26113589085504	1.26061544881108	0.934125475855317	0.975709209428283	1.06829072898798	0.975709209428283	1.08008731809764	0.610994014586414	0.967077535055428	1.33286627862127	0.918220631464075	1.03808045240444	0.758000622854318	1.11816202738883	0.922076289078164	0.691691893935071	1.15623734014172	0.755435357872603	0.896046960010815	1.34030868569995	0.975709209428283	1.1158855100362	1.35066513307511	0.922076289078164	0.787032063774652
hsa-miR-93-5p	0.554752730501494	0.975709209428283	0.831315269911232	1.16898647179091	1.06336358445497	0.863780301800915	1.23361003147438	1.17348151582835	0.638439792171088	1.31034264484694	1.01624892575326	1.20276779627022	0.77071819615398	0.580661985009562	1.13104563271317	1.20249523315633	1.06336358445497	1.11619055115086	1.63795092365406	0.772404139327978	0.922797401851706	0.777793933394777	1.01606103953381	0.598338830032468	0.840664984124771	1.32363201115582	1.20005284476081	0.910488465985566	1.16107003003166	0.975709209428283	1.30428330953939	0.610391886830748	0.816790255101258
hsa-miR-93-3p	0.912454231726435	0.824760139733529	0.690833570026786	0.783176406160563	1.0146288917687	0.815045609114644	0.631581745128503	0.554062511547033	0.901803177175731	0.501922576732598	1.14245683896866	0.840664984124771	0.869761385710793	0.831652507636376	0.774071313383114	0.917957189641845	1.14028490736104	1.0811007217628	1.10715878702852	0.836494642286842	1.45578697367747	0.75144868098413	0.786798216134095	0.786798216134095	0.765663061412121	1.13472101786163	0.949679880360933	1.06900870889695	0.635849146439341	1.07404113398931	1.26040803172733	1.36331944256554	0.840431136484214
hsa-miR-95-5p	0.944763308423443	0.824760139733529	1.07773814088807	1.35089795168753	0.678062717626536	0.723177133949006	0.579465330635098	1.21998383433487	0.741579450605019	1.06275124425978	0.698597584805604	0.999583938451795	0.944763308423443	0.975709209428283	0.954154923789923	0.998396228773561	0.785182564355834	0.966305203861207	0.944763308423443	1.20910500911444	1.35622326033616	0.903942058851234	1.18858090406394	0.793814238728689	0.87300854804699	0.939288702700169	1.33308809260449	1.05310973232017	0.777139694682787	0.824911585449262	0.688510256048509	0.74610626184066	1.41433931536378
hsa-miR-95-3p	1.50766829461219	0.890029106848752	0.840664984124771	0.94366202719887	1.10062895005569	0.690833570026786	0.73901555840346	1.07459962098834	1.11949147131009	1.10715878702852	0.908096146787967	1.15623734014172	0.817348026555213	0.890029106848752	1.03733948512863	0.976333788854221	0.528316967724053	0.949679880360933	1.37018568070619	1.32865921278425	0.758000622854318	0.699529816203758	0.677796943314142	0.824760139733529	0.928137984923169	0.718718643857749	0.949679880360933	0.735262681500915	0.88557923203864	1.43408251302624	1.13113020616146	0.998758433474136	1.29101288586129
hsa-miR-96-5p	1.0289178616303	0.728770478395637	1.05279259065381	0.975709209428283	0.992765498895459	1.47200273072901	0.975709209428283	0.896046960010815	0.960931961512242	0.975709209428283	0.975709209428283	0.837997036188916	0.757539849612097	1.33406273336081	0.975709209428283	1.21219942981942	0.668719359047989	0.739408568865284	0.783176406160563	1.15547208876432	0.993325652899531	0.862206879562535	1.15623734014172	0.877968791935544	1.1732936296089	0.970234603705009	0.975709209428283	0.951419484476254	0.850789468800879	1.33519210146618	0.690912384237986	1.1732936296089	1.41433931536378
hsa-miR-96-3p	1.09106607039227	0.940117000697515	1.47242451212351	1.26909863662964	1.06719134136876	0.840664984124771	0.935645073659095	0.898533267124549	1.00554931642961	0.806190430990772	1.07400978092509	1.59952693570708	1.35209758075155	1.15623734014172	0.861028975924837	1.00421764901981	1.20353988506289	1.14469899074239	0.904699172654255	1.15343731336843	1.39980584288207	1.13620273900818	1.09106607039227	1.67752658577393	0.840664984124771	0.769004142453533	1.10239270319947	0.882972426432692	0.673041370384115	0.743112270391375	1.09106607039227	0.935645073659095	1.1521491164865
hsa-miR-98-5p	1.66125887725993	0.975709209428283	0.981788831529592	1.0293421297784	0.975709209428283	1.61773991749606	1.12665827912304	0.653252989257385	0.789388861865842	0.800885410710017	0.840772411952714	1.05717994424395	1.08008731809764	0.802556106050354	0.892921496207582	0.761292010568265	1.76428300421703	1.0293421297784	1.08328405800501	0.775259806813012	1.06719134136876	0.632206081368504	1.21383334593387	0.975709209428283	1.13236261111821	0.970234603705009	0.610342940873511	0.762641538981494	1.15053300814655	0.840772411952714	0.89423847461262	0.866664284014872	0.840664984124771
hsa-miR-98-3p	0.822125005370141	1.32890383542777	0.784343201659705	1.30400387446579	1.45181871717029	1.21160345775832	1.30141549513332	0.778017508227521	1.37758965605174	0.997601519170686	1.18140543817823	1.36258061036539	1.29956404802066	1.32890383542777	1.06829072898798	1.10801432770947	1.06829072898798	1.06829072898798	1.10199988909548	0.94528954588407	0.945601876991059	0.574610075576354	0.824760139733529	1.1951859393513	1.05786000678298	1.03669402308593	0.988628479570512	0.757482641048453	0.761920662560052	0.983711907633021	1.06829072898798	0.848016877432299	1.06829072898798
hsa-miR-99a-5p	0.88121366827874	0.677796943314142	0.840664984124771	0.783176406160563	0.762641538981494	1.15216030524535	1.3737863320823	0.913824362251532	0.922797401851706	0.922797401851706	1.11557436045943	0.687021990918492	1.06829072898798	1.08237814591931	0.744974911797092	1.13601106626943	1.00245965126917	0.857618962901463	0.88121366827874	1.14474938889547	1.26739269245091	0.835324401053308	0.64194142520474	1.08237814591931	0.999583938451795	0.970234603705009	0.829742271936664	1.2468571617984	1.28298202117335	1.0800299919268	1.22916746827963	0.760871660231473	0.650914464804914
hsa-miR-99a-3p	0.681678748849095	1.0799154661365	1.16231696224303	0.862206879562535	0.9095094244837	0.769864043428758	0.880335795431878	0.862206879562535	0.742646048879305	0.903790613135501	1.05990041010775	1.15623734014172	0.903028129134744	1.15623734014172	0.744974911797092	0.689373414275483	0.615614118486479	0.80138275280008	0.862206879562535	0.783933185180128	0.835324401053308	0.784230912240627	0.782003200022358	0.902090072917408	0.753191983326373	0.913274534930938	1.26319213227672	0.762641538981494	0.862206879562535	1.02379378182542	0.835556774775224	0.893152780567375	0.944871240832988
hsa-miR-100-5p	0.975709209428283	1.2091491477183	0.907002418892099	1.2098149459477	1.11095836550319	0.605901369903285	0.809068278222721	0.949679880360933	1.64016262165502	0.88565952516425	0.889124229878053	1.15623734014172	0.975709209428283	0.975709209428283	1.56478689105132	0.888860788055823	0.975709209428283	0.680557899293844	1.1901311603481	1.41433931536378	1.06584615804428	0.828641368966336	1.06365582058203	0.975709209428283	0.840664984124771	0.767500915321825	0.975709209428283	1.33562448748437	0.999583938451795	0.672518074666132	0.971025011212709	1.08165703314577	1.0293421297784
hsa-miR-100-3p	0.946734934739085	0.670694600255866	0.990937034366618	0.783176406160563	1.28611452173661	1.08608902013577	1.32463830625291	0.920705605671736	0.922797401851706	0.938890118487957	1.32696039030254	1.05261995459271	1.39081960125706	0.80744054088772	0.520940325269946	0.861073461237838	0.727236714235474	1.08237814591931	0.865308823887498	0.717663801020861	0.91569505879343	1.07388189418511	1.12598125967013	1.0287452255692	0.545635800887156	0.801965935164446	0.622205681484154	0.762641538981494	0.817657796675254	1.02689572615038	1.10215593147226	1.12598125967013	1.20353988506289
hsa-miR-101-5p	1.02451637103436	1.05439227667848	0.571372063092299	1.574875965986	1.0840783781284	1.00395660240883	0.696072210967249	0.847834816897694	0.922797401851706	1.26930361966855	1.34100287439518	0.630454209321475	1.61356216735088	0.85136326765643	1.10618803590584	0.971604563457782	1.07814929138448	0.617429297286217	0.831983567766639	0.869761385710793	0.971604563457782	1.42259349368838	1.01852843113815	0.873864145965043	1.13899923447188	0.950978069606461	1.02299533203417	0.917642675636961	0.814951161767855	1.1158855100362	0.798651696701645	1.05439227667848	0.840664984124771
hsa-miR-101-3p	1.18157929643707	0.940479318784941	0.847878024550776	1.40774071577014	1.20353988506289	1.23636385315049	0.816281318648727	0.948750259820333	0.76386011848746	1.22162987638717	0.908596732476935	1.16257638304126	0.865903886461293	0.927976432366726	1.0378400708176	1.21273070396774	0.908638331769367	0.862206879562535	0.642975389882951	0.823984724992203	0.930010442277711	1.02084587804419	0.855005411419248	0.831973180159535	0.719961186115736	1.53284869150513	1.35066513307511	1.35852370403354	1.01780950883931	0.889497330131905	1.45698605704646	1.36331944256554	1.04248425694833
hsa-miR-29b-1-5p	0.642695064437984	0.888860788055823	0.912735517079335	0.847277054482857	0.762641538981494	0.811412568544461	0.872051270948246	1.17886850276172	0.638439792171088	1.0227535682834	0.642695064437984	0.700183642402192	0.873775713554434	0.888860788055823	1.07344962692102	0.888860788055823	1.06305854334031	1.23769570115666	1.17125943535081	0.782912964338333	0.835948980479246	0.841415937112037	0.743046106631614	0.890009303051001	0.905914147442243	1.37182781508687	1.00197549724608	1.16525844504643	0.738290533701587	0.683706915411848	0.888860788055823	1.27647102119308	0.942493708405941
hsa-miR-29b-3p	1.06276508778798	1.15623734014172	0.822890694363746	1.04139608542545	0.987763165075328	0.892355434185745	1.17436625601107	1.00428434181311	0.770496916508047	0.491413493955552	0.781959675873057	0.729063815901684	1.06829072898798	0.956817264070488	1.45927972948348	1.08622088509467	0.804518665962505	0.402981802805973	1.11921274267557	0.972837732656154	0.758000622854318	0.854409403735067	1.04463617191864	1.2291690612435	0.956817264070488	1.52563565107912	0.943036762897421	0.697398819233206	0.82730252840425	1.24794263437316	0.930167159283178	0.987763165075328	1.1163980081381
hsa-miR-29b-2-5p	1.60366287146778	0.677796943314142	0.467631818921697	1.0293421297784	1.45438319027717	1.00169486654457	1.00665511043312	0.949679880360933	1.05867237900498	0.855706040738369	0.784532769703868	0.840664984124771	1.06829072898798	0.833502007055194	1.07344962692102	0.900485183373327	0.900707286715633	1.37817704287924	0.975709209428283	0.869761385710793	0.922797401851706	1.22464829000948	0.975709209428283	1.34077022946658	0.869414741003954	0.809068278222721	1.56269104019211	1.1022754523209	0.54992819398066	0.975709209428283	1.35066513307511	1.15623734014172	0.871610885129611
hsa-miR-103a-2-5p	1.04747104564774	1.0293421297784	1.3668989522879	1.10900437919587	1.20353988506289	1.05845078476862	1.07516946569139	1.00331280071105	0.976430322201824	0.958652919961107	1.01556162860533	0.894297904474889	1.29289866558294	1.20987026049184	1.15311187633849	0.798607832147211	1.07664467469957	1.06678886960741	1.14934529846832	0.911185242041122	1.00452269013447	1.47614765993431	0.621797964085083	0.882378933359014	1.15623734014172	1.1967368007925	0.982418262098037	0.635746328618173	0.999583938451795	1.0293421297784	1.122695193681	1.0293421297784	1.0293421297784
hsa-miR-103a-3p	1.15730996654389	0.838649751271193	0.690833570026786	0.783176406160563	0.975709209428283	1.00395660240883	0.958652919961107	0.949679880360933	1.05867237900498	1.27450506034874	0.958652919961107	1.15623734014172	0.916917740672408	0.934778190937595	0.727918622329916	0.888860788055823	1.0293421297784	0.876096491100199	0.958652919961107	1.62225807201413	1.10495568192993	0.736241890935772	1.13918105067455	0.975709209428283	1.13918105067455	1.53952526261679	0.932623590893757	0.776531150519158	0.999583938451795	1.30916277239883	1.30973411458443	0.662834398113297	1.01228584031123
hsa-miR-105-5p	1.02193215662918	1.15623734014172	0.996102361688074	0.863127529223444	0.776955069139976	1.52563565107912	1.3737863320823	0.699749518826307	1.07696553217462	0.990022739586765	0.937344536483472	0.715321708917229	1.06829072898798	1.15623734014172	1.47859559346209	1.22919187294341	0.887614879251344	0.876520409721017	1.10715878702852	0.749033620646519	0.912168753177228	0.868411778662304	1.08758770072351	0.892282322094026	0.745274289053377	0.901584964286793	0.809206091678822	1.11649807935284	1.03251065967329	1.13019904019468	1.08337580348937	0.990022739586765	0.854978514283253
hsa-miR-105-3p	1.00480561101431	0.832314645881787	0.777418549577016	0.661195055126583	0.762641538981494	0.777418549577016	0.911107400129997	1.36929765945803	0.707923542311574	0.463272457792064	1.26946092406253	0.927249963675001	0.769579961730943	0.869761385710793	0.912419744501223	0.696927920423741	0.898857787296815	0.862206879562535	0.631057393432327	0.98256695628262	0.85819559255342	1.14724827925048	1.06229418897851	1.24282231969195	0.869761385710793	0.600993029220716	1.07785502967037	0.791737940567516	1.08616891800203	1.08262471956702	0.433777771671981	0.816622784370979	0.982235200381411
hsa-miR-106a-5p	0.848948694731231	0.697999625036478	1.04051495694248	0.783176406160563	0.900018597870755	1.05228226905752	0.999583938451795	0.973554609384446	0.999583938451795	0.979769603136211	1.02615526738425	0.713904469427719	1.14431387722668	1.18011206916524	1.31983658994412	0.882351970686353	0.722352279398108	0.615541094067042	1.10715878702852	0.910692404201481	0.999583938451795	1.04472060706771	1.15623734014172	1.18011206916524	1.02345866747531	1.54951038010264	1.0001259383169	1.35949921650789	1.45953509058487	0.999583938451795	1.13113020616146	0.975709209428283	0.591194586270576
hsa-miR-106a-3p	1.17436625601107	0.975709209428283	1.38309698022688	1.00546740075489	0.779008451390821	0.893576791701348	0.835097607290071	1.01015831913112	1.11158418658156	0.666958841003274	0.984682249028457	1.1834557105479	1.12120253656456	1.00173853849563	1.34149858293135	0.967265906391418	0.775264086974685	0.808573959212417	0.676414694860646	0.816128465360674	1.11709539945962	0.915118687139112	0.900087937908468	1.2091491477183	0.787032063774652	1.1834557105479	1.08882391861854	1.15518725989748	0.673041370384115	1.00546740075489	0.864480283286014	0.885125392707623	0.730708750890719
hsa-miR-107	0.975709209428283	1.07039394136902	0.934018048027374	0.860624625671924	1.00800710054565	0.918113203636132	1.06906227333089	0.876529470063166	0.945663643448899	1.03934552544884	1.35677941553893	0.877756004196848	1.35473821236834	0.896678869607617	0.822423131308454	0.918113203636132	1.0293421297784	0.862206879562535	0.716855951186672	0.890802092859901	1.36074575635351	1.12588912742495	0.870219153894134	0.755245162825503	1.17380059705783	0.902421342125324	0.777836272053164	1.06207967192208	0.767164133941378	0.574088612633332	0.768281789538147	1.06983197298555	0.918113203636132
hsa-miR-16-2-3p	1.62540852576231	0.825711119548856	1.32189770631064	1.1591646825194	1.93199209563908	0.990596682599805	0.811123301672671	1.73739376686849	1.72764187312989	1.47501682290704	0.992458749089228	1.1591646825194	1.13638934111511	1.49364347742842	1.08075480527671	1.0293421297784	1.0293421297784	1.26592066544489	1.1591646825194	1.0293421297784	1.09106607039227	0.722352279398108	0.513329614677729	1.1591646825194	1.48321275522343	1.03833321583214	1.30203758303626	1.1022754523209	1.1591646825194	1.18398412216333	2.47783146056034	1.21332135268612	0.840664984124771
hsa-miR-192-5p	0.975709209428283	0.824760139733529	1.08643235982426	1.0293421297784	0.849489960353955	0.840664984124771	1.53379305277661	0.836312729546207	0.860015332422198	0.925258473231561	0.824522420579768	1.30938775718382	0.869633682405197	0.802556106050354	1.0198167065709	0.975709209428283	1.0293421297784	0.999165006734974	1.66182565267757	1.41433931536378	0.892409023809487	1.19370238900464	1.19758335456093	1.19758335456093	0.911777406802838	0.936840156975462	0.916285433631387	0.808215878248629	0.716855230350938	1.30916277239883	1.21797862753392	0.749682819485757	0.787032063774652
hsa-miR-192-3p	1.0081606263358	0.849640551621911	0.919921689034327	1.30916277239883	1.08472410566445	0.949679880360933	1.0947040065936	0.949679880360933	0.75659177217644	1.06766781619727	0.976251209293389	0.999583938451795	1.06829072898798	0.884480758895765	1.20633872676318	0.888860788055823	1.33448840455514	0.807930157514636	0.795346495591838	1.20992406071221	1.03181229808787	0.862206879562535	1.15623734014172	1.26525223637789	1.17142754675956	0.890992931068133	1.0586947765971	0.85470094559161	0.933775035969691	0.865101059005975	1.02712809987229	0.809503579753017	0.686251657978255
hsa-miR-196a-5p	1.27517370540806	1.2015875783751	1.09033103527613	1.20158792382211	0.844112273797158	0.749182852184297	1.08288412407059	0.675601557583839	0.853996086425522	1.18862952184418	1.14245683896866	1.06475520820125	0.996304802021083	0.724028328139666	1.15492036173668	0.781285939479098	1.4702358614187	1.09024720474103	0.999583938451795	0.799134535836524	0.943344619746887	1.2751731238203	0.832189267437702	0.752774212766632	1.15623734014172	0.739370286368302	0.691813675689174	0.691813675689174	0.675535865747775	0.783176406160563	0.599351438086312	1.22145808358444	1.09456287322112
hsa-miR-197-5p	1.03812557596801	1.7304680158057	1.33079688578239	1.1280000523321	0.975709209428283	1.01683389667141	0.975709209428283	1.11815980390029	1.55122847752414	1.42909537235044	1.33406273336081	1.00914490766413	1.38859703671157	1.15623734014172	1.27349274307366	1.40903821465373	1.25252444655998	1.21069934758034	0.623502887284069	1.20910500911444	0.926480546393674	0.890832202937463	1.52563565107912	1.5385129453417	1.00914490766413	1.32363201115582	1.31093676250801	1.14647199986474	1.35342468259453	1.28436543357555	1.08659312717549	0.977548201762076	1.19782205331776
hsa-miR-197-3p	1.26327825581255	1.42283695160608	1.58739023548363	1.59021146542472	0.851415757226761	1.04100192437031	1.6633493642966	1.37887454469824	1.73274414121472	1.33748137135263	1.17950216093013	1.24501155838699	1.53767610476862	1.56085415561882	1.5359999920817	1.41083165404378	1.3132564810241	1.47433890766968	1.50263734387024	2.22752869376434	1.16155091731804	1.41979387594626	1.80345013196095	1.62179751586957	1.41979387594626	1.41979387594626	1.2386187037591	1.57494069660374	1.38274855398478	1.34620809436031	1.78448913035477	1.25747766743268	1.30849754023091
hsa-miR-198	1.51199189232544	0.926200245674291	0.999583938451795	0.893040044611433	1.16627974920318	0.800697208477656	1.14374923761487	1.0595435188118	0.767683130511748	1.08789625830177	0.958652919961107	1.14585968279124	0.726808431116711	0.912419744501223	0.912419744501223	0.874218250137753	0.851595617738768	1.13920576822927	0.613125229933587	0.707286143670378	0.605193127623562	0.851829222212053	0.745672114960851	0.824760139733529	1.67040481438613	0.809068278222721	0.739586279214171	1.58909114049344	0.999583938451795	0.745916270300853	1.12062803860768	0.772698036564166	0.807040281654802
hsa-miR-199a-5p	1.17436625601107	0.98420546116249	0.872688728088474	0.90244691941508	1.0293421297784	1.2301724407962	1.0293421297784	1.00331280071105	1.05851575883022	0.789494133065234	1.18903860712815	1.0293421297784	0.941395518624659	1.18903860712815	0.942177935827829	1.25145497366788	1.03783838151261	1.25145497366788	1.15581746954448	0.445182169651064	0.964170860028948	1.07447879839431	1.5439058627115	0.98420546116249	1.0293421297784	0.657899551552639	1.40429805342523	1.291208931642	1.28096047760173	1.1158855100362	1.20564100684245	0.975709209428283	0.677796943314142
hsa-miR-199a-3p	0.684311841420266	0.75264520741915	0.773124989087728	0.999583938451795	0.999583938451795	0.76939709461794	0.999583938451795	0.973554609384446	1.2274146140864	1.12773361624375	0.783176406160563	1.18011206916524	1.14431387722668	0.802556106050354	0.912419744501223	1.45655921118384	1.06027704593987	0.862206879562535	1.46559202190876	0.908179461249935	0.974408155145551	0.932670878645353	1.15623734014172	1.18011206916524	1.02345866747531	1.18664213599624	0.800858601102585	1.12615018134441	0.999583938451795	0.999583938451795	0.690833570026786	1.38719417158906	0.730815581961719
hsa-miR-208a-5p	0.945951018101677	0.763296261969854	1.13255877091643	1.58639443145252	1.42462499895057	0.999583938451795	1.14460806468446	0.72560398612166	1.14820028426654	0.892145207698972	0.850561474126006	0.969825747125189	1.13008671597668	1.24340153409229	0.972033498639029	0.887574599927198	1.26287620177316	1.34841885155263	1.2827126799078	0.885056936410415	0.677728008838953	0.80166866241829	0.795001948406923	1.31101203813998	0.810906792798165	0.884958138394575	1.22691153941462	0.929332676030222	1.15518656772857	1.08612731870959	0.777997763977358	0.628499314301754	0.955028602367829
hsa-miR-208a-3p	1.57926337611956	1.33406273336081	1.5535824732943	1.30916277239883	1.19055586929667	0.695862462843568	1.36080231631609	0.949679880360933	1.34641278557975	0.824760139733529	1.14245683896866	0.986599922685582	1.06829072898798	1.45898748093334	0.887847812313952	1.36080231631609	0.869761385710793	1.19782205331776	0.820017709418843	1.02509643663823	1.23393897090913	1.02084587804419	1.25698384101004	1.15623734014172	1.49506078800039	0.970234603705009	0.777836272053164	1.47922750204257	1.38274855398478	1.24251460225305	1.27400310667832	1.29667127241976	0.983537884641631
hsa-miR-129-5p	1.34998424099411	0.540419884424881	0.862206879562535	0.320931445102689	0.784183434419259	1.27195702060546	1.39532822752006	0.812302821471673	0.514408049670486	1.13508649612937	0.645799347271303	0.840664984124771	1.26061544881108	0.722030578954619	0.489446204566798	0.744974911797092	0.891303281148557	0.944143422844092	1.2827126799078	1.27696225647452	1.30342502280185	0.46238586236342	1.32363201115582	0.975709209428283	0.862206879562535	0.671691219333461	0.799378167490929	1.02903404943413	0.862206879562535	1.13742740547396	1.21328807418585	1.10964081209188	0.703287925235511
hsa-miR-129-1-3p	1.60366287146778	1.71759072154312	0.878352271058436	1.30916277239883	1.45438319027717	1.38217478513979	1.19947338999133	0.808283540140828	0.568369937491307	1.4138722605833	1.31088974990918	1.01571489437989	0.854161748760695	1.17064526513265	1.65736841061102	1.31558048719995	1.32401416891197	0.862206879562535	0.944763308423443	0.979406601617603	1.08581169574464	1.07480776586502	0.975709209428283	1.51759700570594	1.15623734014172	0.563780903654624	1.40462702089593	1.15623734014172	1.238906646876	1.74514478294528	1.15623734014172	1.38842657654581	0.894626871945591
hsa-miR-148a-5p	1.12625064121743	2.0577738350247	1.09022615855287	1.30916277239883	1.20353988506289	1.13886139710682	0.975978590975583	1.05584400011407	0.923066783399006	1.38876512660304	0.958652919961107	1.15650672168902	0.597565092776051	1.1022754523209	1.01340811699889	1.12573124962759	1.0296115113257	1.12573124962759	1.18511892024488	0.719761713298701	1.26739269245091	0.722352279398108	1.26359050123369	0.951326382626148	0.999583938451795	1.67206010974609	1.08241532904653	1.1022754523209	1.14476337240742	0.90458192177569	1.13113020616146	0.736977474532558	1.35429780544165
hsa-miR-148a-3p	0.912998958901566	1.17273704182972	0.783776043638432	1.05321685880191	0.753745289197937	1.00395660240883	1.10565946547488	0.949679880360933	1.25570021140642	1.03845199649234	0.958652919961107	0.999583938451795	0.999583938451795	0.907002418892099	1.00474283638484	0.972033498639029	1.0293421297784	1.08926546640447	0.968638037446955	0.969373661868258	0.922797401851706	0.793500089026351	0.904855530156078	0.874824775715584	1.02345866747531	1.07375004843247	0.907658824794167	1.03356866178472	0.900099957226051	1.63786735650761	0.918113203636132	0.975709209428283	1.0293421297784
hsa-miR-30c-5p	1.59758324936647	1.15015771804041	1.31897036393296	1.40748129497191	1.82247759963354	0.997318385814698	1.36770670998099	0.78228520934684	1.20353988506289	0.958652919961107	1.26935204933198	0.793362439203606	0.73563345812065	1.15623734014172	0.906054955906928	1.15623734014172	1.18599553146833	1.03042738230366	1.23405399739184	0.844559011384182	1.22009014752974	0.701505285939675	1.84070576610042	1.70616378179256	1.63347992681545	1.15076273441845	1.09515429404749	1.05497290739974	1.15623734014172	1.29641364074964	0.847486971716713	0.928406664507118	1.15477725282724
hsa-miR-30c-2-3p	0.783176406160563	1.15623734014172	0.734598184030999	1.0293421297784	0.975709209428283	1.65497991727367	0.809068278222721	0.896046960010815	0.936352058285229	1.10715878702852	0.905019999610989	1.1026044197916	1.03839582625906	0.922076289078164	1.20698252846096	1.32015341173218	0.876935828152682	0.975709209428283	0.921415153398211	1.03808045240444	0.7043677025042	0.722352279398108	1.15623734014172	1.1026044197916	0.840664984124771	1.10698054433686	0.724203351703046	0.610342940873511	0.77112721938341	0.944763308423443	0.864480283286014	1.1026044197916	0.677796943314142
hsa-miR-30d-5p	0.975709209428283	1.34510752036568	0.963522517920761	0.602648275447123	0.766552353789429	1.35706765115953	0.993838125297626	1.10218454919436	1.38665936879272	0.867070315572316	1.74836192459181	0.857701010207321	1.08008731809764	0.975709209428283	0.912419744501223	0.744974911797092	0.887459201533928	1.16914590695334	0.783176406160563	1.028576878401	1.29891915344664	1.02084587804419	0.975709209428283	0.828670954541464	0.717815284235654	0.974145418512944	0.953590695168868	0.938274009817013	0.999583938451795	0.944763308423443	0.737585072922692	0.809068278222721	1.23381118465034
hsa-miR-30d-3p	1.00897595285223	0.439681865810866	0.903028129134744	0.93278632046135	0.879153400111231	0.690833570026786	0.928920001196902	0.797343747239484	0.89237707458404	0.958652919961107	0.903028129134744	0.74717121285167	0.917195470213665	0.656724934402924	0.815863935184172	1.06276973004806	0.921623255142454	0.982058602536716	1.12132612810744	0.903028129134744	0.791267366278269	0.51889196408252	0.85802688315748	0.840656886158584	1.01375127953072	0.69116629497659	1.20017412238763	0.820358822400468	0.999583938451795	0.783176406160563	1.13113020616146	1.02118501687202	1.27928699209408
hsa-miR-139-5p	0.712487196343269	1.19209285825112	0.840664984124771	0.783176406160563	1.12529385116667	0.861986727299142	0.677780433363175	0.651888561301017	0.958652919961107	1.42462064471244	0.901164341996899	0.958652919961107	1.41020009054947	1.15623734014172	0.948275262610625	1.3732985671183	0.538092543547852	0.958652919961107	0.783176406160563	1.21355696620499	0.949096195282579	1.19370238900464	0.754070929916235	1.12529385116667	0.990249625863157	0.844923796332122	1.10152582047797	0.728330876709847	1.14916858019018	0.958652919961107	1.16698572427086	0.984544792023265	1.01614149792531
hsa-miR-139-3p	0.975709209428283	1.13236261111821	0.975709209428283	1.13528995349589	1.17966515603938	0.743745377603363	1.42669813965888	0.744387615888578	0.638439792171088	1.36489039757953	0.590522817109182	1.03319778739249	1.04441599996447	0.95183448040477	1.13104563271317	1.0293421297784	0.975709209428283	1.0293421297784	0.889124229878053	0.927357391502944	0.975709209428283	0.968154703280025	1.37654381873239	0.808314538414189	0.946612807842261	0.975709209428283	0.970369075320884	0.934363195009078	0.88235614552568	0.889124229878053	0.975709209428283	0.855367201381017	1.47193532115593
hsa-miR-147a	0.619606267089554	1.33406273336081	1.06522153135619	0.848813999064962	1.00173853849563	1.03516355663363	1.15275707962465	0.949679880360933	0.96414341627091	0.984682249028457	1.02429051286551	0.819055807738356	1.04668155260156	1.34510752036568	1.44722577383643	1.01729392260432	1.24488589948209	0.763698293817312	0.800884081302497	1.06410978147179	0.475949789282902	0.640247668480752	0.803150963347114	0.975709209428283	1.14310388044238	0.683928880619988	1.35066513307511	0.934363195009078	0.97797476206538	0.944763308423443	0.774233976515186	0.831829982307337	1.0293421297784
hsa-miR-7-5p	1.17436625601107	0.975709209428283	1.19976235068116	0.848813999064962	0.975709209428283	1.17653952044609	0.835868575770091	1.1158855100362	1.43182710709799	1.10715878702852	1.14245683896866	1.15623734014172	0.903028129134744	0.975709209428283	1.08008731809764	1.19782205331776	1.03597982095502	0.859324373076782	1.15126310230756	0.857552321691003	1.09106607039227	0.722352279398108	0.817739659900748	0.824760139733529	0.975709209428283	0.970234603705009	1.39974368618832	1.47922750204257	1.00441662834174	0.944763308423443	0.792632525920483	1.02478776254149	1.02301175434945
hsa-miR-7-1-3p	0.825276579318828	1.1855675893683	0.915799478488121	0.812506655387142	0.891924749464608	1.56180886628439	1.68748379929019	1.49426533686221	0.957998445054626	1.13845760694142	1.05867237900498	0.613230535477365	1.17327639219135	1.36339298258739	0.989665166957347	1.11403759335408	0.754541434133544	0.878909499668947	1.38180756194509	1.3305548554001	1.16671875850055	0.947529084696367	0.99149441052203	0.99149441052203	0.898910004501441	1.14245683896866	1.07998973346266	1.32879487193311	1.23231592387533	0.965452879926745	0.947443452862711	0.909719856386812	1.33384973816461
hsa-miR-7-2-3p	0.67869470764274	1.34249489492894	1.10510383121181	0.887422632059289	0.705428407950276	0.946743471377613	0.710630998158247	1.03264304993763	1.05867237900498	1.10715878702852	1.20154527952184	1.382720451709	1.01107759795676	1.393151173914	1.6001552795798	0.82793808137379	0.638112002591726	0.805315448974806	1.36567584948449	1.26819344966762	1.32648113300409	1.27666555858134	1.21532578069491	1.03479764998147	0.517396944545135	0.716987992105824	1.03116046920085	1.16136389287409	1.32553542295356	1.00385174897663	0.633620438995567	0.809068278222721	0.72936861435697
hsa-miR-10a-5p	0.975709209428283	1.15623734014172	0.999583938451795	0.840772411952714	1.77518672733527	0.787032063774652	1.56718749950616	1.34030868569995	1.11626838479713	0.905019999610989	0.840772411952714	0.77150047521987	1.04592366281575	1.52563565107912	1.26061544881108	1.0293421297784	0.88899321060367	0.722352279398108	0.944763308423443	1.41433931536378	1.22611029569578	1.0288478107681	1.38122801694797	0.824760139733529	0.898260989916922	0.866664284014872	1.34799925419677	0.610342940873511	0.576578298767971	0.783176406160563	1.13113020616146	1.36331944256554	0.884934495647244
hsa-miR-10a-3p	0.667043468942857	0.583674876981221	0.604154658649798	1.0767793316317	1.02314641128159	1.00395660240883	1.03744207268755	0.763677143924219	0.92174819568147	0.970234603705009	1.1971385500373	1.0470211403051	0.787920761998224	1.38149993521412	0.792412113650395	0.558972175360378	0.917198587564096	0.909644081415838	0.970234603705009	0.901156269080932	0.970234603705009	0.909644081415838	0.98115115879598	0.970234603705009	0.862659755128284	0.956454102531942	0.997117082214236	1.10762649856205	1.23238196090848	0.940799328690457	0.994206022837946	0.856505480076024	1.0767793316317
hsa-miR-10b-5p	1.07344962692102	1.35992558135195	1.92405070575632	1.0293421297784	1.55212360776991	1.20907687734087	1.07344962692102	1.13782441653892	0.966337232766794	1.10715878702852	1.43180315085355	1.3671718420709	0.94417180135515	0.975709209428283	1.07344962692102	0.948663153007321	1.07344962692102	1.07344962692102	1.14845154963367	0.892546235376181	1.26739269245091	1.29144280649738	0.868299970648618	1.21639780306985	0.840664984124771	0.869317974614965	1.34614508017888	0.977903025924167	0.999583938451795	0.823294508299783	0.961653034551221	0.839678566403468	0.739748355034727
hsa-miR-10b-3p	1.02439503005225	0.762388896757369	1.24916538361549	0.661458496948814	1.20353988506289	1.00395660240883	0.809068278222721	1.28634444303913	0.576068549194928	0.824760139733529	1.14245683896866	0.937212695475636	1.06829072898798	0.975709209428283	1.12916587121084	1.54527889469679	1.38876512660304	1.08505837406822	1.16287503131834	1.05598579143125	0.758000622854318	1.02084587804419	0.844259631828046	0.982416705534053	1.44567356079045	0.970234603705009	1.00539612465076	0.762641538981494	1.32037731100862	0.870024827533023	1.0687589631853	0.809068278222721	1.11619055115086
hsa-miR-34a-5p	0.899911263761483	0.713107984020866	0.901358091612843	0.878257637445	0.791737940567516	1.25884180432057	1.03640231691635	0.949679880360933	0.833218459097931	0.807568427627706	0.404023381548294	1.05801149330277	0.651592025894607	0.886817675177969	0.912419744501223	0.64674906495814	1.05245539272949	0.922899987050607	0.844557561621103	0.898857787296815	0.824571555012753	0.891303281148557	0.677796943314142	1.18533374172774	0.893636114734305	0.869761385710793	0.838529379541236	0.521451406623196	0.941494997334449	0.964801017702798	0.947209605222154	0.809068278222721	0.840664984124771
hsa-miR-34a-3p	0.720472148385526	1.03486494323466	0.949679880360933	1.36831850620521	0.821797272787875	0.949679880360933	1.08472410566445	0.948148290494025	0.799407830119087	0.717716048536014	1.13500009312026	0.840664984124771	1.17730562522414	0.743423474619974	1.78839401831765	0.845840793093064	1.04462093073586	1.19629046345085	0.908096146787967	1.06496293091367	0.932147116065245	0.720820689531199	0.975709209428283	1.07657509072425	0.840664984124771	0.835950756731949	0.983537884641631	0.934363195009078	1.22382959965776	0.842332139966944	0.94499568214536	0.975709209428283	0.949679880360933
hsa-miR-181a-5p	1.32037731100862	0.913337966452123	1.07226501874533	0.911085649744814	0.975709209428283	1.11667154077841	0.651542557605062	0.949679880360933	0.711120872464627	1.04478754405236	1.49738825809858	0.898260989916922	1.00591948601182	1.3195135988891	0.682603668820933	0.975709209428283	1.10202321007194	0.799835636586375	0.944763308423443	0.975709209428283	0.695629379878159	1.13133114602848	0.897441220027068	0.975709209428283	1.32363201115582	1.14245683896866	0.835432277845315	0.835322619275033	0.824760139733529	1.38184385269237	1.28829389009895	1.03330521522043	1.14116864208673
hsa-miR-181a-2-3p	0.691639548252954	0.749830224477542	0.912419744501223	0.854931166537016	0.814679327008485	0.91679240845826	0.814679327008485	0.726099396938782	0.967135521097372	0.867116062053499	1.05091998106105	0.908047080544187	1.09958556639128	1.33406273336081	0.912419744501223	1.19782205331776	0.941794666874193	0.646364835952806	1.37405516400116	1.28085976949089	0.835633207901134	0.933961639938988	1.22827062130512	0.912419744501223	1.416507945859	0.648038395802923	0.610342940873511	0.762641538981494	0.912419744501223	1.76293765550091	1.04396601221089	0.881101559386121	1.25330943294398
hsa-miR-181b-5p	1.14245683896866	0.898926249714205	1.30518986275989	1.0293421297784	1.70381022037005	1.21681181022038	0.951941178739581	0.99772022497918	1.20154527952184	1.33356076909964	1.38537981013998	1.10103298263833	1.14245683896866	1.51551777294982	1.26061544881108	1.3185819745789	1.2485092856639	1.02895450910291	1.14245683896866	0.982876094901047	1.06567030236857	1.02084587804419	1.52563565107912	1.11858210994514	1.32363201115582	1.32363201115582	1.13711670486126	1.64199311271589	0.898926249714205	1.0876362089403	1.13113020616146	0.951941178739581	1.41433931536378
hsa-miR-181b-3p	0.778525221416579	1.01336443962486	1.1017009896564	0.886469229261541	0.915093236841651	1.00395660240883	0.952194944242647	0.806806979844073	0.813010948665229	1.24589222608618	1.11757187428813	0.999583938451795	0.903028129134744	0.961475060377378	0.744974911797092	1.10612866637849	0.722352279398108	1.34841885155263	0.859962942760653	0.946387065465177	0.758000622854318	0.938993416162625	0.820923609334068	1.49968918379361	1.06454395320246	1.08184086638202	1.08184086638202	1.44946931071596	0.999583938451795	0.859962942760653	1.29004916048848	1.15028036592242	0.999583938451795
hsa-miR-181c-5p	1.17436625601107	0.975709209428283	1.00914484943199	1.0293421297784	1.10646038854964	0.906216184916093	0.809068278222721	1.01814509254346	0.638439792171088	1.07891139404797	0.525762469791331	0.975709209428283	1.06829072898798	0.774308713069805	0.975709209428283	1.00109473679785	0.895790714778143	0.862206879562535	1.31390285095004	0.869761385710793	1.46683141075846	0.748381608465458	0.877968791935544	0.824760139733529	1.53038431747698	0.835097607290071	1.56032705760594	0.762641538981494	0.999583938451795	0.809205735227913	1.33935682387155	1.53894010652561	1.0293421297784
hsa-miR-181c-3p	0.93327527830672	0.975709209428283	1.36524499437715	1.14511788035281	0.797883816209192	0.753565237196175	1.01032136396504	0.79209159936019	0.978411946922631	0.891409244896253	1.34781025786003	0.798231053003208	0.798140767645517	1.15623734014172	0.920597087718846	1.20599939653538	0.922927954267575	1.0293421297784	1.46559202190876	1.19173225959354	0.922797401851706	1.02902322126182	1.025335814603	0.992192448095699	0.896279529195696	0.978411946922631	0.964631445749564	0.916293346170597	0.978411946922631	0.952940651641065	0.953304812942366	0.975709209428283	0.865297237732377
hsa-miR-182-5p	1.11928969567611	0.88977599654878	1.42208350797478	0.807467984645757	0.834797854428038	0.912821299571314	0.712250351119605	0.876874617044871	1.21196860753435	1.35431365969539	0.876874617044871	0.905680840940022	1.03874130367844	1.04786552487483	0.809990768612343	0.817131227243636	0.996145130299388	1.17008339891966	0.95319203089491	1.00101136515486	0.766429345325785	0.722352279398108	0.742812800129393	0.942512209949269	1.2904350116768	0.902766489107029	1.63484735563865	0.554547895021917	0.918458350617837	0.876874617044871	1.35909385554658	0.775871278743708	0.807467984645757
hsa-miR-182-3p	0.704838482023054	1.13617586125337	1.14641211785179	1.07092586335137	0.873497209287304	1.32774877897168	0.63563771321382	0.824760139733529	0.404576417575868	0.824760139733529	0.871586111563426	0.824760139733529	0.569846484083218	0.604669233942912	0.928111606012031	0.864640408266231	0.763936012971074	1.19782205331776	0.824760139733529	0.853856541319551	0.651926674446477	1.10291560467707	0.823055695090197	0.719380676887108	0.713904469427719	0.809068278222721	0.933775035969691	0.590821519381878	0.534674154486628	1.11127590029139	0.801689240332596	0.885366612736493	1.04503399128921
hsa-miR-183-5p	1.23204593076238	1.23408399706591	0.993997895549382	0.861023063084752	0.685804604228318	1.16870298325313	1.00604718931742	0.667050300406932	0.803186173015389	0.881815985207931	0.783176406160563	0.643235598168168	0.826191194381568	0.898872274675107	0.822821568721281	1.20235949758455	1.39330257086983	0.652456732500542	1.11439361321415	0.869761385710793	0.92274700369862	1.02538332231099	0.980246653695077	1.56688809832072	0.637067534674543	0.507196928330237	1.27382819832194	0.933956385627252	1.18494475905518	0.949300752690237	0.980427582939055	1.07940040538855	0.878639506555999
hsa-miR-183-3p	0.836498206105126	1.03808045240444	1.06195518142796	0.996496718831477	0.975709209428283	1.27926259352777	1.02238859089363	1.32571076821658	0.772525351609859	1.63978566391136	1.19577863891322	1.05398529679568	0.903028129134744	0.855877905994916	0.834614686869467	1.25222341166165	1.06977792784795	0.636981318552513	0.705371348528806	0.932132628686953	0.948405493695825	1.3737863320823	0.6567220106732	1.0217830307115	1.05398529679568	1.00464481240073	1.27286007544336	1.02447039468915	1.03808045240444	1.15808362109436	1.41303637605127	1.1890295220992	1.81020325338983
hsa-miR-187-5p	1.27080649225648	1.33106113885999	0.621938200239212	1.09182727738669	1.34680834170045	1.1787804011271	1.040929952871	0.675601557583839	1.11349300903333	0.756054313469503	0.958652919961107	0.999583938451795	1.08693749673496	1.21105797017008	1.07344962692102	1.09456287322112	1.0293421297784	0.862206879562535	0.949856300696497	0.924582015739146	0.675563684316228	0.927427623005252	0.758373714416144	0.999583938451795	0.782248443439656	1.19727746899701	1.20767758241137	0.999583938451795	0.727862000412467	1.29070930875447	0.700777708623993	1.15623734014172	1.08416275980675
hsa-miR-187-3p	0.938449073568573	1.20645020508041	0.890877849063459	0.574610075576354	1.25375275000158	0.803404848265061	1.02592207436697	0.55251678450132	0.638439792171088	1.15737165196721	0.53478785833038	0.962323802592086	1.31082831374977	0.975709209428283	1.03618949106131	0.992081993918692	1.07955499471709	1.07955499471709	0.907503172563733	0.767876665959549	0.86498254264792	1.15644225314493	0.594723045266097	0.766945280529744	0.890877849063459	0.932974467845299	0.999892745299622	0.704326100541646	1.54966413861747	1.05807065083241	1.09387007030175	0.938449073568573	0.890877849063459
hsa-miR-196a-3p	1.15577966085287	0.824760139733529	0.802979016361201	0.820871635141059	1.50488382560386	0.741334205353468	0.832918808762092	0.748565479127337	0.973298037178387	1.37017853144484	0.833677041487245	1.31434168048639	1.11879136431466	0.740075123201807	1.09592684901135	1.3257709081558	1.39322115119696	1.17923545815956	0.968613838962814	0.436685917916857	0.808501258181	0.850301134236151	0.924058502878847	1.5494861816185	1.28418619497977	0.937017133060764	0.801686802592535	1.18062475457378	0.91930292994882	0.726227408640774	1.37739176572616	1.40249889970643	0.927254204444389
hsa-miR-199b-5p	0.975709209428283	1.2573155490028	1.12227132369929	1.28481965264911	1.4276576466732	0.972439909601304	1.09669216277749	0.862557553781398	1.28279014061529	1.38876512660304	1.20613586806142	1.22784012585007	0.972498843682238	0.898035116194709	0.992457859897406	1.29611223884873	0.722352279398108	1.19782205331776	0.867089215189869	1.11331312380869	1.51487564055122	1.29611223884873	1.57111495925613	1.42984376577338	0.696321489796362	0.892560510471435	1.06478274573508	1.38388179189542	0.928518893254821	0.867089215189869	1.05345611292788	1.05655122632304	1.27682507787872
hsa-miR-199b-3p	0.684311841420266	0.75264520741915	0.773124989087728	0.999583938451795	0.999583938451795	0.76939709461794	0.999583938451795	0.973554609384446	1.2274146140864	1.12773361624375	0.783176406160563	1.18011206916524	1.14431387722668	0.802556106050354	0.912419744501223	1.45655921118384	1.06027704593987	0.862206879562535	1.46559202190876	0.908179461249935	0.974408155145551	0.932670878645353	1.15623734014172	1.18011206916524	1.02345866747531	1.18664213599624	0.800858601102585	1.12615018134441	0.999583938451795	0.999583938451795	0.690833570026786	1.38719417158906	0.730815581961719
hsa-miR-203a	1.10094745408312	1.40747876334184	1.35706765115953	1.19100588466155	0.762641538981494	1.1885126676036	1.00648374650239	0.997728622298919	1.20901531242448	1.12697198665476	0.681990461671363	1.15189382545335	0.9501338412507	0.970875172744003	0.626818024059812	0.92735730200847	0.51723549764024	0.722352279398108	1.54366876494029	1.03808045240444	0.796497136806966	1.16559189385313	1.45221684915118	1.0221756080132	0.81255448897326	0.855315019832311	0.975251740332836	1.15705364294637	1.03808045240444	1.30916277239883	1.1155286719158	1.08281853821377	1.03808045240444
hsa-miR-204-5p	1.15623734014172	0.864553857119098	1.32836023224607	1.19800742008965	0.975709209428283	1.24591229885034	1.67700238093136	0.838524528051748	0.922797401851706	1.1494600965019	1.13918105067455	1.12752992122827	1.41979387594626	1.15623734014172	1.1494600965019	1.0293421297784	1.55821685556373	1.0293421297784	1.28768691774196	1.18039759020098	1.15623734014172	1.74321917090555	1.15623734014172	1.12752992122827	1.18011206916524	1.32363201115582	1.14245683896866	0.823207842699893	1.58692427447718	1.00473015772701	0.871361700740226	0.975709209428283	1.53354261466248
hsa-miR-204-3p	0.999583938451795	0.726753335356992	0.881349230255861	1.1525093707089	0.900018597870755	1.03118064435385	0.819055807738356	1.56510634067315	1.19604943789424	0.824760139733529	0.920553465049823	1.34750674017933	1.25880638921705	1.30430454203421	1.16913331687061	0.999583938451795	1.5261421854923	0.722352279398108	1.01567665508805	0.946598320463969	0.999583938451795	1.04472060706771	1.16622486965736	1.3467530003708	0.904420129656794	0.848415211781713	1.25317998936463	0.900018597870755	1.18494475905518	0.968638037446955	0.999583938451795	0.819055807738356	0.951388134520744
hsa-miR-205-5p	0.883649624154779	1.1767920634858	0.690833570026786	0.74945440745674	0.975709209428283	0.791306788021002	1.34006433337848	0.970234603705009	0.863689875778313	1.25514084308781	0.970234603705009	0.940476412378403	1.25514084308781	0.975709209428283	0.767546323144577	0.907768974614382	0.970234603705009	0.882761602906611	0.939288702700169	0.869761385710793	1.085591464669	0.606542044293067	1.13850327224557	1.32193541750913	1.33582256850296	0.970234603705009	1.16301156231273	1.06855345361708	0.827361703188149	1.27867957285349	0.859005677562739	1.15623734014172	0.614881267664702
hsa-miR-205-3p	0.975709209428283	0.975709209428283	0.999583938451795	1.05537145884575	0.860352348464297	0.880251792737791	1.74302106462463	0.975709209428283	1.39295810777389	1.06202211841261	1.16848616803601	1.04823086546079	0.929901782855927	1.04088047917774	0.958092765957035	0.934393134508097	0.869761385710793	0.98420546116249	0.944763308423443	1.41433931536378	0.975709209428283	0.888236208629885	0.867215166025147	0.709403278769543	1.05732608049708	0.857715205231711	0.661351853953312	1.23757601129188	1.04823086546079	0.783176406160563	1.30088156884742	0.860352348464297	0.703826272381491
hsa-miR-210-5p	2.11271096100929	1.69666475160972	1.35706765115953	1.87538393117857	1.62245775457421	1.52563565107912	1.17436625601107	1.72310784421436	1.10840691809397	1.10715878702852	1.41247261060351	2.11268803209343	1.52563565107912	1.23464721738442	1.21268293331407	1.54527889469679	1.57429989463417	1.37817704287924	1.66182565267757	1.20910500911444	1.54956500000275	1.52563565107912	1.60404552832182	1.52563565107912	1.22770250758619	2.21943360933658	1.25473562950549	1.79207880745196	1.26335463629787	1.29653839255582	1.64559737674885	2.08228597595163	1.28194976230558
hsa-miR-210-3p	0.891130388073324	1.24948391200586	0.944763308423443	0.944763308423443	0.810647195193152	1.09459472252143	1.08978743465611	0.873814526273159	0.892369530567745	1.21258265835776	1.0663742693479	0.840664984124771	1.01347009895963	0.642557593324002	1.15126628417114	0.660396090442134	1.14871925503454	0.812990399510704	1.02257996567356	0.717663801020861	0.86209894715299	0.944763308423443	0.824760139733529	0.891130388073324	0.944763308423443	1.24655516326733	1.05377820465961	0.707820908953142	1.47338667409738	1.02257996567356	1.4826086781512	1.06299801661938	0.944763308423443
hsa-miR-211-5p	1.28508940640704	0.935483290129502	1.02345866747531	0.886469229261542	1.1444514445097	1.4677908015555	0.999583938451796	0.85484732446232	1.08254710802849	0.899564479407922	0.958652919961107	1.21599147074303	0.903028129134744	1.08643235982426	0.912419744501224	1.24574966206963	0.746227008421621	1.1884886465616	1.28762325904707	0.741538530044373	0.946672130875219	1.04472060706771	0.916620768875098	1.09313985593003	1.53790957121975	0.919791428618694	0.721066091269484	1.23159712850601	0.94049549789861	1.13976023905971	1.4243145989893	0.686709127136809	1.057072516416
hsa-miR-211-3p	1.22445325775756	0.977808640257458	0.972884403598202	0.83326340790706	0.812728540727991	0.842764414953946	0.783931217043724	1.59409906719511	0.796458883241902	1.28873654398584	1.13520061211178	0.663305569651167	1.2303335790807	1.38131235274249	0.883899079348582	1.0293421297784	1.15294098528633	1.406298138054	1.06522723973198	0.999714634592277	0.758000622854318	0.983351293114958	0.826859570562704	1.20632434188822	0.86878607929953	0.752021800001314	0.99976688210743	0.946434311107168	0.874847141480026	1.5108037323067	0.794851837360829	0.811167709051896	1.64679739780084
hsa-miR-212-5p	0.975709209428283	1.02084587804419	0.886919308337452	0.979262144471229	0.975709209428283	0.86192692371717	1.19562819560346	1.02084587804419	0.834525530481753	1.15229545564443	1.01968125027274	0.840664984124771	1.21068811670853	1.28413540125826	1.26061544881108	1.22542786808907	1.0293421297784	0.812279547459985	1.2827126799078	1.61042505367444	0.944059341444105	1.02084587804419	0.925781877325733	1.02084587804419	1.18564265704158	1.14245683896866	0.822972940669076	0.97949986362499	1.13501742695263	1.16102217865211	0.568057981330874	0.719629203768953	1.15361255296034
hsa-miR-212-3p	0.644991794459124	1.20716752299749	0.840664984124771	0.867755227515522	1.20353988506289	1.0293421297784	1.06028803078324	1.45438319027717	1.00737622320666	0.958652919961107	0.783176406160563	1.15623734014172	1.26061544881108	0.675660895687032	0.770360439166662	1.0293421297784	0.949423635128261	0.946785700917494	1.15581746954448	1.06346597977401	1.67008349434123	1.56269104019211	1.15623734014172	1.52563565107912	1.59262362512156	0.843339393341688	1.16784236633823	1.1022754523209	0.673041370384115	0.817868098060122	1.35066513307511	0.888730527640189	0.86605051149434
hsa-miR-181a-3p	1.05826563828919	0.882076691592663	0.923221412985679	0.657166504437261	0.845197967842402	0.895113318305308	0.715751134241721	0.706583667841153	0.855081780470767	0.824760139733529	0.944763308423443	1.06292019616072	0.944763308423443	1.13442603610366	1.24672583727342	0.547610022338744	0.722352279398108	0.944763308423443	0.769286794622899	0.952317814571701	0.840557051715226	1.02084587804419	1.13442603610366	0.824760139733529	0.918184217706241	0.795178666685057	1.33677552153745	1.08838584078324	1.17105514751751	1.02731973728435	0.918113203636132	0.975709209428283	0.760353372175049
hsa-miR-214-5p	0.828172597673764	0.828172597673764	1.17620134329218	0.783176406160563	0.762641538981494	1.19397663489939	1.32474191037069	0.786588864100798	0.81752154312306	0.777786612093763	0.984269411584518	0.60614977010752	0.867121196883342	0.792933247683625	0.957415936014424	0.789971103310293	1.35391553942251	0.866251113518266	1.11962166364766	0.895377877334203	0.927975054132134	0.661037347457898	0.886363273898351	1.15990392159924	0.999583938451795	0.664783704030108	0.777836272053164	1.08154314780316	0.7831713516965	0.769981921449177	0.950263898294114	0.809068278222721	0.828172597673764
hsa-miR-214-3p	0.975709209428283	0.975709209428283	0.596266661984466	1.18892287384601	0.975709209428283	1.0293421297784	0.975709209428283	1.1158855100362	1.20353988506289	1.23906447262686	1.33406273336081	0.999583938451795	1.89683648786177	1.33406273336081	1.44722577383643	0.888860788055823	1.0293421297784	1.04812139934158	0.944763308423443	1.41433931536378	1.0293421297784	0.574610075576353	0.984340883801137	0.616073002700274	0.999583938451795	0.970234603705009	1.14245683896866	1.47922750204257	0.999583938451795	1.05416156942233	0.981429552185284	0.975709209428283	1.00024572819238
hsa-miR-215-5p	1.02804620365605	1.1877426810058	1.04381766487924	1.20675619167129	1.01468881873208	0.722165686760983	1.07195967528353	0.993576061602223	0.993343687880306	0.988659489664733	1.21556343599703	1.52930260188858	0.946924310376034	0.873302628700746	1.11429539645607	0.932756969297112	1.07323831101969	0.892213449266161	0.813182975864189	0.76155998226215	1.12107264009589	1.27137975135476	0.857209912064496	1.00571577913191	0.743911039131345	0.690568980858934	1.63323732622071	1.13228202202453	0.712020979687914	0.983742917727242	1.2043450807201	0.857209912064496	0.721693124555431
hsa-miR-215-3p	0.953743302856546	1.29585833583287	0.841105620268633	0.93344845640241	0.896037182514732	0.840664984124771	0.547841478204875	0.949679880360933	0.778060787862231	0.772965987753721	0.783176406160563	0.864176519669566	0.822615977871856	0.975709209428283	0.832747717587672	0.795902191488385	1.15532518831302	1.16896312546954	0.922797401851706	0.867935851262707	0.626221839524749	1.19370238900464	0.817417939005284	1.23836975786866	0.864176519669566	1.12049093239692	1.14245683896866	0.674407721097494	0.951504820765161	1.07572283410881	0.922797401851706	0.813106448355143	0.970099946772871
hsa-miR-216a-5p	1.0717299373987	0.813550757804896	1.13199708888296	1.04956370971599	1.06719134136876	1.452642433711	1.3737863320823	1.06503674132492	1.29502201700336	1.09106607039227	1.23142641474845	1.06403294847297	1.02147099009253	0.757914454287989	1.0039018764417	0.938222990634912	0.961243517651267	0.850997497633902	1.10715878702852	1.63931436148131	1.09106607039227	1.09106607039227	0.824760139733529	1.25225806811214	1.22099569254345	1.452642433711	1.77694835131191	0.999639133708534	1.51516170441595	0.915589556591725	1.41782221415169	1.42384326958774	1.41433931536378
hsa-miR-216a-3p	0.8051423127323	0.944763308423443	0.758479894206197	1.24996947841344	0.731695637976654	0.659887669021946	0.847022890930704	0.752230505155723	0.922797401851706	0.958652919961107	1.20537641486324	0.862630890696508	1.64273452461978	0.938251136251075	0.744974911797092	1.18322442782874	1.26007880810546	0.803013585577146	0.913817407418603	0.909394133906864	0.944763308423443	1.04281178461593	1.29193237034244	1.12529143913688	1.13527896865252	0.679865458124376	1.14245683896866	0.743801290755516	1.40471446055652	0.944763308423443	1.15309611273319	0.944763308423443	0.650103079871208
hsa-miR-217	0.811423799141112	1.37936641580854	1.05911477762334	1.05758952275895	1.00395660240883	0.885968666572496	1.00395660240883	1.14413290301675	0.968101084299431	0.933267392591538	1.42243346645944	1.00395660240883	0.919680022820224	1.00395660240883	1.42184024646686	0.719589384427523	0.915065068158518	1.0293421297784	1.08177325965895	1.05682427138154	0.938785332659378	0.917643693424506	0.870063822181254	1.20154102258945	1.01986144680007	1.11707131159909	0.924294352991364	0.934363195009078	1.04488762089952	0.990066990871168	0.690833570026786	1.02101289187601	1.0293421297784
hsa-miR-218-5p	0.913337966452123	1.09386609716556	0.709215406524534	0.800232695627739	1.02862101700486	0.872507024808595	0.975709209428283	1.22034143693164	1.05867237900498	0.877671947310106	0.83608821373714	1.09386609716556	0.936841151387743	0.992765498895459	0.850048501525064	0.888860788055823	1.20353988506289	0.775264086974685	0.882392065447283	0.747196679486826	1.02869482741611	1.19370238900464	0.762388896757369	1.15623734014172	1.15623734014172	1.32363201115582	1.1734027399735	0.965309096013919	0.762388896757369	1.17771319479859	0.918113203636132	0.975709209428283	1.23448578606773
hsa-miR-218-1-3p	1.26113759306032	1.54689759067152	0.577979396388894	1.0293421297784	1.1560950341191	0.956511751465047	1.05179177904903	0.994274549111738	1.10850025307088	0.824760139733529	1.03473548958186	1.28580551019503	0.865201628173958	1.15623734014172	0.951838665996561	1.03994528038922	0.541197061077754	0.981897278834616	1.02084587804419	1.03808045240444	1.05323956943148	1.02084587804419	1.05179177904903	1.11841083918094	1.16684049075255	1.09501198802487	1.02084587804419	0.63160488046591	1.13749990811139	1.02084587804419	0.880286702675346	0.83033021781512	0.753879512934893
hsa-miR-218-2-3p	0.975709209428283	1.26264722458171	1.25199849019571	1.04617434590141	0.755087032833236	0.652554902907749	1.07527455000932	0.523845815000396	0.676079311211287	0.980194815398871	0.686730365761991	0.706349963279462	0.806582088736172	0.893248913644304	0.782421651626098	0.766516807234857	1.06678886960741	1.46785857083192	0.882741746741604	0.862206879562535	0.857565963435359	0.821917619979149	0.715243683143148	0.879263169029711	0.940230324705812	0.962680097556751	1.08655051489506	0.569647377028745	1.02112583388956	0.657053006918561	0.868141779664039	1.10033101606813	0.862206879562535
hsa-miR-219a-5p	0.783176406160563	0.824760139733529	0.983403033462182	1.0293421297784	0.934919699351773	0.987775697419218	0.792887373233107	1.26653177491818	0.627146669486401	0.958652919961107	0.955454566530842	0.91334606441831	0.903028129134744	1.30718640983648	1.05726872193141	1.0611389484261	1.0293421297784	1.19782205331776	1.09097788203891	1.29166305215863	0.782621101243789	1.3737863320823	1.04839028972182	0.975709209428283	1.32363201115582	1.00228053836074	1.00228053836074	0.913590608676248	0.691260453346099	1.11478967954797	0.990794283929671	1.15623734014172	0.828746013008896
hsa-miR-219a-1-3p	1.38274855398478	1.71759072154312	1.16231696224303	1.11619055115086	1.54123161164963	1.15067972743229	0.809068278222721	1.2322703463877	0.981427041173414	0.666958841003274	0.736540076071633	0.934124496252249	0.903028129134744	0.822783777171174	1.07344962692102	0.975709209428283	1.0293421297784	0.838332150539023	0.944763308423443	1.03808045240444	0.610342940873511	0.949055300934995	0.990178448185268	1.06255763080074	1.2997572821323	0.970234603705009	0.864684693425625	0.762641538981494	0.999583938451795	0.783176406160563	0.975709209428283	0.662834398113297	1.20353988506289
hsa-miR-221-5p	0.772733482179683	0.691228748356774	0.735211276074259	0.844116888238251	0.807019245028967	1.17184240961938	0.989141014470915	1.32467620904375	0.457109041848778	1.06874336867512	1.02443906641105	0.854096789167403	1.50275084549044	0.846933812097826	0.925851549543856	0.902292593098455	1.20353988506289	1.04277393482103	0.989141014470915	1.02387976757429	0.804779629294101	1.05376457415438	1.02008691547576	1.38514793551406	0.901605466202459	1.13201391498778	0.764454638820783	0.782253694392986	1.18494475905518	0.944763308423443	1.14456201120409	0.989141014470915	1.4038963913829
hsa-miR-221-3p	0.783176406160563	1.13236261111821	0.893576791701348	1.19351752425476	1.20353988506289	0.975709209428283	1.15049152698755	2.0403047773203	1.05867237900498	1.56269104019211	0.934778190937595	0.893576791701348	0.686932287256737	0.975709209428283	1.26061544881108	0.663254748450088	0.869761385710793	0.862206879562535	1.2827126799078	0.84588665668728	1.26739269245091	1.3737863320823	0.824760139733529	0.975709209428283	0.840664984124771	0.975282526257098	1.19536864654523	0.934363195009078	0.975709209428283	1.1158855100362	0.690833570026786	0.95183448040477	0.653922214290629
hsa-miR-222-5p	0.944763308423443	0.944763308423443	0.826775372587107	0.783176406160563	0.944763308423443	0.690833570026786	0.891624707083629	1.03223630922184	0.922797401851706	0.944763308423443	1.04120934882201	1.7581790831045	0.872082228129904	0.802556106050354	1.15600605578193	0.731085300259428	1.0293421297784	0.848317268024871	0.914775074145545	0.997630977396156	0.758000622854318	0.944763308423443	1.14234772860406	1.15623734014172	0.657166504437261	1.29268611015098	0.860392700914072	0.903417294004238	0.793814238728689	0.944763308423443	1.31971923207027	0.961819597890619	0.840664984124771
hsa-miR-222-3p	1.21950292462698	1.15623734014172	0.991749476458172	1.23894258005076	0.807778207597406	1.17904278375457	1.41892300069821	0.994816548976845	0.93706141808052	0.535188048393417	1.33406273336081	0.929363746103721	0.642701761391962	1.06119770814972	0.957556413117135	0.917284349489986	0.600741318473647	1.24295872193367	1.09011781477704	0.868748293354262	0.80313729147023	1.07209142808018	1.08601714779365	1.02084587804419	1.32363201115582	1.04741720697665	0.70761607970509	0.913726031314896	1.06333379813072	1.21412314040683	1.28221469849486	0.586330119919287	0.650271682676697
hsa-miR-223-5p	1.06255763080074	0.824760139733529	0.991614053819525	1.0293421297784	0.700270296005335	0.950323682058713	0.589171314628902	1.59106504662154	1.05867237900498	0.975709209428283	1.20711190008099	0.80075289080018	0.827331981517382	0.953505175745108	0.858786824151105	0.975709209428283	1.26819494617523	1.15790995999317	1.00941836953578	0.868612870715615	0.763475228577592	0.808573959212417	0.691691893935071	1.27839898649042	0.725559145271108	0.975709209428283	1.20711190008099	0.871991952032919	0.975709209428283	0.934125475855317	0.918113203636132	1.12665827912304	0.683271549037416
hsa-miR-223-3p	1.37495809124135	1.14844687739829	1.19835093548915	1.38931892080914	0.961408536018849	1.17904278375457	1.1916829272479	0.949679880360933	1.38274855398478	0.795614601636454	1.10595895731177	1.26853900349122	0.561067211119161	1.47054264341453	1.39213276617183	0.969016936466131	1.20353988506289	1.21513872455459	1.09936832428509	0.949917534121101	1.23837210774293	1.15720450734775	0.99319902181707	0.920616201763683	1.68078247173661	1.31584154841238	0.976603269090519	1.2827126799078	1.14688997580245	1.1158855100362	1.29557212541051	0.826384949459552	1.37784143370689
hsa-miR-224-5p	1.16090461424717	0.885394018585457	1.0543416814974	0.63467053909315	0.670016329729646	0.732689703379135	1.01666535349404	0.546330855762938	1.04521073724108	0.958652919961107	0.667529823484376	0.986122296687895	0.889566487370843	0.82720334236087	0.539434881803599	0.59688129910961	0.722352279398108	0.766379215598415	0.82720334236087	0.88957458533703	0.744538981090418	0.766379215598415	0.748339899511633	1.37712978401171	1.04826205939609	1.21565673041018	0.654369877073818	0.687562924347384	0.811298497969628	0.931301666659542	0.677371928262885	0.809068278222721	1.04826205939609
hsa-miR-224-3p	0.975709209428283	1.27558198738595	1.67399704206315	1.37557795394561	1.204329526584	0.985118211902308	1.17436625601107	1.2827126799078	1.00479799759942	1.30596894335336	1.09882922056902	1.5080448037666	1.55997017655418	0.975709209428283	1.40506867658862	0.946545946528727	0.862528580006025	1.29538085962957	1.10715878702852	1.27552019066121	0.840001218602031	1.02084587804419	1.1158855100362	0.677796943314142	0.999583938451795	1.11041090431293	1.41708031462189	1.22917383834939	0.755041966131828	1.1158855100362	1.00011379938384	1.42973462411232	1.26995506660966
hsa-miR-200b-5p	1.29824663120611	0.975709209428283	0.65553551808665	1.2738647204587	0.870216387558219	1.47713329256037	1.13906820407093	1.05725472893766	1.2208879106575	0.932334988310253	0.923354868020971	1.64032460230346	1.38449582400612	0.791904072442901	0.857261569286712	1.15322250497344	0.722352279398108	1.49591256212356	0.909465256483307	1.16785189451659	1.40550402975098	0.96978172813926	0.940411157488147	0.975709209428283	1.01199497823352	1.10715878702852	0.742538220113029	1.19204941361856	0.789462087793393	0.889605133208931	2.42582556506945	1.10715878702852	1.20353988506289
hsa-miR-200b-3p	1.67645037334296	0.804900016459153	1.23132417429067	1.38327007159384	1.18367976178851	0.990176101235765	1.11086013306661	1.14245683896866	1.22458925669559	1.24683494763801	0.692510099331703	0.906681428035442	1.2281879815541	1.16848616803601	1.14245683896866	1.29286006100562	1.0293421297784	1.0293421297784	1.08729866375414	1.03808045240444	0.744220121681251	1.32263773288808	0.955849086153907	1.50577552780475	1.06859115049943	1.16301156231273	1.15905923868296	0.912134795717395	1.17116425788211	0.976333285411513	1.11127008288708	0.784103315036124	1.21996730643416
hsa-let-7g-5p	0.743857015968927	1.18255554285449	1.16231696224303	0.798931170962426	0.944151588840769	0.897679903452988	0.974330878075957	1.31745088618564	0.872516952548378	1.06783939683688	0.948439006013799	1.32363201115582	1.06829072898798	1.00761358689928	1.07344962692102	0.990022739586765	0.76761171056143	0.907466310725857	1.49561105212261	1.04289040855948	0.571023550681874	1.43867079497213	0.990022739586765	1.00761358689928	1.1705508703002	1.17708093713121	1.04466897601227	0.96626757248008	0.725828626402022	0.815080783631565	0.878793813444496	0.990022739586765	1.24879931622621
hsa-let-7g-3p	0.999583938451795	0.64530129443075	1.0056635605531	0.791017607867586	1.27492434497439	1.1787804011271	0.832943007246234	1.04201982156697	1.02408103976011	0.690833570026786	0.962997993665877	0.840664984124771	1.10396204712115	0.796250364125504	1.09732435594453	1.03542175187971	0.869761385710793	1.24574966206963	1.03329309855929	0.713107984020866	0.974408155145551	0.946980189574968	1.0823716516725	0.75715035653155	1.0823716516725	1.31728063768692	1.14245683896866	0.934363195009078	1.17440773717006	0.870897619954217	1.37453986209863	1.0823716516725	0.701671672337654
hsa-let-7i-5p	0.970234603705009	0.891966614303794	0.811315649377984	1.01878192729276	0.829848013551759	1.20451407903614	1.11525872993767	1.14135680531777	0.922797401851706	1.10715878702852	0.899545393887714	0.781110943997984	0.970234603705009	1.18170863542329	1.09892092220259	1.0293421297784	0.789558753968373	1.53334170544532	0.970234603705009	0.97897292633105	0.948268697133272	1.13459486293125	0.865856495035651	0.91660168335489	1.09712981406833	1.08334931289526	1.0168863549312	0.643982349903007	0.709203093345724	0.808647701442129	1.12565560043818	1.18170863542329	0.73896128467233
hsa-let-7i-3p	0.975709209428283	0.855706040738369	0.690833570026786	1.30916277239883	0.975709209428283	0.950323682058713	0.809068278222721	0.887308637384774	0.965058154877579	0.883366373294506	0.803231923227933	1.70057760703433	1.09556093240246	0.922076289078164	0.660437112396753	0.802875744141231	0.975709209428283	1.19782205331776	1.10715878702852	1.03808045240444	0.869164481501587	0.893152780567375	1.15623734014172	1.00081634340855	1.16821101442264	0.850432354820359	1.50905811984199	0.934363195009078	1.3774775623229	1.15374177566566	1.0687589631853	1.168242012696	0.708742844318982
hsa-miR-1	1.01291981212528	0.824760139733529	1.20791674276155	0.914722673870225	1.98987227064764	1.04899778843452	1.07749728581134	1.15309611273319	0.960008004548701	1.39216171652074	1.18248025961447	1.61305047140041	1.0048162055178	1.01088891036011	1.07344962692102	1.0180154969712	1.14096770221971	1.04623957957142	1.10715878702852	1.02675381959724	1.02458547823476	1.13113020616146	0.677796943314142	0.913137026585102	1.28778360785138	1.27400310667832	1.28809295023193	1.20406352870396	1.13113020616146	1.15309611273319	1.06855802331828	1.25802541652478	0.829338351317573
hsa-miR-15b-5p	1.17303818112439	0.709363620038943	1.10859883468796	0.574610075576354	1.00727588615308	0.949679880360933	1.3737863320823	0.584163070123189	0.746496022542509	0.600786958234355	0.732517783520232	0.973554609384446	0.849498456381084	1.02257263493239	1.44722577383643	0.776541588521893	1.14926316301499	0.696322950330758	1.13872546375332	0.978776281946955	0.867015519090481	1.16767305993729	0.64975772047648	0.786811839550304	0.822919365663882	0.918083174458884	0.86767295358138	0.871656435217657	1.1643900357111	0.783176406160563	0.949679880360933	0.754791556174822	0.949679880360933
hsa-miR-15b-3p	0.999583938451795	1.12799047257869	0.995211274494759	0.999583938451795	0.876544385702564	1.14928459242797	1.00505854417507	0.81252574090735	0.988932883901092	0.731764588517475	0.954280256004071	1.057072516416	1.07201788189502	1.01896363834159	1.23236858124805	0.610342940873511	0.910692404201481	1.36681180607803	0.783176406160563	1.20707020516472	1.41104389036451	1.09453756527892	1.31925934719878	1.15186467618469	0.999583938451795	0.999583938451795	0.807185606799951	0.803572557472183	1.15518656772857	0.648955601836341	0.888355012309526	1.02547581051395	0.810906792798165
hsa-miR-23b-5p	0.843869513648635	0.832314645881787	1.02868034003782	0.545779004842836	0.762641538981494	0.898008778691342	0.414145156287335	1.14498191162222	0.724268058574519	0.751526677514858	0.631057393432327	1.02868034003782	0.837025956425149	0.696608282332864	0.744974911797092	1.0293421297784	1.88470012952077	0.791944728460675	1.00121096331103	0.936409555856573	0.81869373034239	0.869761385710793	0.70301375617042	0.975709209428283	1.05093655789795	0.869761385710793	1.35066513307511	1.44338507041888	0.726888485193933	0.716148663369782	0.751526677514858	0.869761385710793	1.0050105417857
hsa-miR-23b-3p	0.712487196343269	0.942748075569865	0.928894728634501	1.26823175390814	1.38369398045988	1.13811176526389	0.905019999610989	1.0053046711873	1.20353988506289	0.783829121242841	0.901164341996899	0.958652919961107	0.858471495981258	0.731866896233059	0.916217036845929	1.08496692060476	0.421790971963448	1.15689103482707	0.852968538065847	0.744696795310098	1.02037686057497	1.09063800994948	1.15623734014172	0.853273457114686	0.958652919961107	1.37925680198218	0.785819454674055	1.03158624250361	1.3418175354941	0.958652919961107	0.847423993818838	0.927056214059057	1.34365010554648
hsa-miR-27b-5p	0.975709209428283	1.33406273336081	1.11326194402138	0.783176406160563	0.609629264373073	1.15841060457674	0.946535580376461	0.783176406160563	1.05867237900498	1.26061544881108	1.38697454093739	0.840664984124771	1.22113682936348	0.819612395517529	0.845618951286417	0.801511454143797	0.886817675177969	1.0293421297784	1.39639068547738	1.26201681669101	0.892409023809487	0.965871713370033	1.15623734014172	1.29780497544452	1.1732936296089	0.771577557122226	1.35066513307511	0.762641538981494	1.15491787835018	0.944763308423443	1.35066513307511	0.975709209428283	0.857721273591947
hsa-miR-27b-3p	1.05550171926138	1.11287838740506	0.912735517079335	0.783176406160563	0.604913260727547	1.07033176044807	0.809068278222721	1.1158855100362	0.772525351609859	0.649012791342656	0.831372210091615	0.888860788055823	0.982820638967845	0.906625628987014	0.793170715728144	0.942493708405941	0.917957189641845	1.47584261881965	1.02031036565606	1.32749089399132	0.80619642678537	0.635503858025648	0.888860788055823	0.872955943664581	0.920457493957872	0.888860788055823	0.862831458988473	0.810837342912546	1.04777974238285	0.944763308423443	0.690833570026786	0.888860788055823	0.888860788055823
hsa-miR-30b-5p	0.945951018101677	0.795001948406923	0.772304304842449	1.27940458107223	0.643881650747067	1.14928459242797	0.790348388824901	1.25295448858119	1.14014311382064	1.0752546282077	0.783176406160563	0.999583938451795	1.14185556057665	0.945951018101677	0.999583938451795	0.976024982006395	0.869761385710793	0.999583938451795	1.25295448858119	0.956925579661365	0.758000622854318	1.00834156840126	1.13827119055243	1.31101203813998	1.23770807495739	1.02369695073423	1.11269864764205	1.0725172609943	1.38274855398478	0.997125621801773	0.777997763977358	0.945951018101677	1.20353988506289
hsa-miR-30b-3p	1.17436625601107	0.953743302856546	0.556717456796495	1.02842028918765	0.815677555122407	0.897411874482136	1.0287452255692	0.691475808312001	0.691475808312001	1.16019480316943	1.19549285510957	0.840664984124771	1.26061544881108	0.802556106050354	0.798010927938005	1.2672416041556	0.922797401851706	0.775388295539021	1.08519288045678	1.01611454583271	0.900831495279969	1.24673840514555	1.04969261221503	1.20927335628264	1.40150007583991	0.567444065811399	1.19549285510957	0.663378957014424	0.922797401851706	0.997799324564356	0.743869586167699	1.0287452255692	0.571252215387446
hsa-miR-122-5p	0.783176406160563	1.15623734014172	1.11718029362712	0.738039737544652	1.45438319027717	0.872507024808595	1.04291667841083	0.756036147346412	0.7734840174746	0.975709209428283	0.82720334236087	0.999583938451795	1.09581866981369	0.628857788940614	0.744974911797092	0.757411210455586	1.22396834760565	1.43124146259187	0.975709209428283	1.04430823011705	0.758000622854318	1.0622528114044	1.1107534347318	0.975709209428283	1.29128156544523	0.792943776856151	1.26005319414398	0.934363195009078	0.673041370384115	0.754650492393067	0.99968062856122	1.15623734014172	0.98420546116249
hsa-miR-122-3p	1.19211674171952	1.02561326751915	0.999583938451795	1.07924618786926	0.656224710643593	1.2494928025828	1.07167474214196	1.01319399616709	0.730815581961719	1.2015270082579	0.724087965607378	0.840664984124771	0.952932187225606	1.05354582627262	0.999583938451795	0.906611273764272	1.08616891800203	0.791017607867586	0.783176406160563	1.10641349524533	1.14097012848313	0.821859533245205	0.717185291156805	0.873017695559176	0.892009089875071	0.701493429645997	1.08336839841547	0.999583938451795	1.21599147074303	1.20158792382211	0.844247515166906	1.25574459398882	0.677796943314142
hsa-miR-124-5p	0.975709209428283	0.918113203636132	0.633237564234635	1.122695193681	1.14594387927074	0.88901680205011	1.2227180739364	0.580843786378937	1.25189170298823	0.784186633929389	1.27646672756866	0.78306897833262	0.845432123342593	0.895909169952957	1.20301944301893	0.744974911797092	1.07769394770374	0.664756273605957	0.831528224085902	0.947141337674773	1.31574451037625	0.815705343300711	0.726148761239481	0.918113203636132	0.78306897833262	0.607761113573089	1.04303294426354	0.55274693508136	1.04793575637713	0.562010261297404	1.13113020616146	0.571895283383627	0.971746123986251
hsa-miR-124-3p	0.811990215801843	0.824760139733529	1.2502382979577	0.637792460517357	1.39299810697802	1.4449889868742	0.824760139733529	0.876705613619158	0.981369402819592	0.987466729602387	1.20102883993654	1.15623734014172	1.28942925845236	1.00452301906956	0.832896247511765	1.05815593941968	1.23235369470417	0.751166089039388	1.16573078799641	1.06689426204572	1.32010535240656	1.3737863320823	1.32363201115582	0.824760139733529	1.02839774809308	1.17127064860994	0.865757607767837	1.20973841316602	0.860352144490076	1.71999670476574	1.62575950047404	1.39213325220682	1.05815593941968
hsa-miR-125b-5p	0.975709209428283	0.975709209428283	0.825877795330298	0.840772411952714	0.762641538981494	1.12923697552492	0.975709209428283	0.949679880360933	1.00886657077533	1.50905811984199	0.840772411952714	0.928406664507118	0.875527785448433	0.642557593324002	1.04746396980474	1.32398052385265	0.85739650470162	0.975709209428283	0.68109889307622	1.15929920088478	0.950889769784353	1.05352608839672	0.959804365037041	1.10643153191207	1.10643153191207	1.092651030739	1.39201114749432	0.709008618631376	0.945951018101677	1.1158855100362	1.26617443146497	1.31351363433589	0.787032063774652
hsa-miR-125b-1-3p	0.981589297403343	0.88557923203864	0.647888025517049	0.548580746509004	1.35066365937347	0.751652662331897	0.869887370527832	0.804943266371458	0.804943266371458	1.10577669427169	0.949679880360933	0.814635655057421	0.849498456381084	0.949679880360933	0.892098686107672	0.892098686107672	0.888855753598478	1.35214771381189	1.08993572130007	1.18307568004709	0.924504097054689	1.18100937347458	1.13020801107437	0.971883914044109	0.987788758435351	0.918083174458884	0.949679880360933	0.736612209914145	1.06040303075691	0.757147077093213	0.72533624502841	0.963460381534	0.844300417514512
hsa-miR-128-1-5p	0.887111718455707	0.976478909082943	1.16231696224303	0.574610075576354	1.17084871816391	0.464392071354132	0.803261326954476	0.934895175509977	0.467683649580327	1.01856129605594	0.508255291524182	1.07109902826103	0.749283862125465	1.38040203986381	0.467904309129034	0.712283744898113	1.02148015506021	0.940744638805825	0.829515712663556	0.922832856644556	0.656682247376503	0.574610075576354	0.79206897283455	1.04098974438184	0.726328844925768	1.02720924320877	1.15083871596027	0.762641538981494	0.824760139733529	0.744936891308597	0.829515712663556	1.02204851593128	1.17084871816391
hsa-miR-128-3p	0.975709209428283	0.922076289078164	1.49101158780766	0.78716227943593	0.762641538981494	1.13900082771234	1.76204159501303	0.888054834401595	0.7734840174746	1.0535258666784	0.958652919961107	0.975709209428283	0.875527785448433	0.975709209428283	0.601848245777166	1.19782205331776	0.87374725898616	1.20180792659312	1.22907975955768	1.15547208876432	1.21375977210079	1.1459556564477	0.922076289078164	0.824760139733529	1.26218516385921	1.29780497544452	0.911780208701297	1.06940742031259	0.808085595687627	1.05071113214093	0.918113203636132	0.975709209428283	0.811740879962274
hsa-miR-130a-5p	2.11271096100929	0.798730810666179	0.80619211178916	0.867715535663972	0.814082615313853	0.95405254431797	0.991025894780138	0.949679880360933	0.787842036961714	0.706150255378641	1.34937941871267	0.386781859825995	1.01838667089712	0.994610746027293	1.0277782862636	0.838956729964961	0.672448221307246	1.04465881513026	0.733272348069701	1.0533971377563	0.731971293786969	1.20901907435649	0.925805151337421	1.10633328205086	0.855981669476626	0.985551289056864	0.923650551293584	0.949679880360933	0.949679880360933	0.930300180471143	0.933429888987987	0.783038949155371	0.693113628665996
hsa-miR-130a-3p	1.39148687661082	1.29205586766762	0.565455779422537	1.03808045240444	1.2919404571064	1.06632784538499	1.48906938263504	1.39799573046053	0.98100488865625	0.916646054267909	1.10044997327546	1.11423047444852	1.13066197196414	1.06410978147179	0.921158067127265	0.619081263499552	1.47716569864655	0.591124559568147	0.871576978204072	0.80606437306437	0.985168644827866	1.19370238900464	0.933702343735085	1.03808045240444	1.23696248377222	1.05254969116143	1.01205112333709	0.771379861607535	1.16021355757815	0.568366421119578	1.62955874248232	1.32131257687235	1.50273988740729
hsa-miR-132-5p	0.667926243531388	1.04098717751255	0.816896953436069	0.783176406160563	0.804094251735509	1.0637926211254	1.08176373148058	1.05573440241323	0.922797401851706	1.60414375294612	0.934884889272405	0.81995899148002	1.0166371573353	0.951941178739581	0.851029433849393	0.888860788055823	1.0055740990897	1.16449305341672	1.22076781522908	0.550294946117416	1.06729803970357	0.997077847355493	0.860459046799107	0.951941178739581	0.975815907763094	1.01168731645902	1.11868880827995	0.767722263803517	0.999583938451795	0.667926243531388	1.10736217547276	0.809068278222721	1.07079484253242
hsa-miR-132-3p	0.619606267089554	0.824760139733529	1.09994571926687	1.11619055115086	0.975709209428283	1.02998593147618	0.835097607290071	0.502303919562631	0.922797401851706	0.595249610576904	0.975709209428283	0.98948971060135	0.903028129134744	0.975709209428283	0.999268165873684	0.975709209428283	1.02301175434945	0.809200700770568	1.22034143693164	0.975709209428283	1.02869482741611	0.840317747330755	0.975709209428283	0.975709209428283	1.08643235982426	0.657899551552639	0.949679880360933	1.11596505036742	0.832836308911423	1.14241514285846	0.944142532703482	0.895916699595181	0.866694313192121
hsa-miR-133a-5p	0.814542883945995	1.1026044197916	1.19211674171952	1.30916277239883	0.975709209428283	0.840664984124771	1.1107534347318	1.2827126799078	0.638439792171088	0.78194146796219	1.14245683896866	0.708562684907004	0.79009789604377	0.937600331353866	0.912419744501223	1.19782205331776	0.869761385710793	1.37817704287924	0.783596982941155	1.16064038063241	0.788718711602017	0.914885082665828	1.15623734014172	0.975709209428283	0.999583938451795	0.809068278222721	1.297032212725	0.955174342249214	0.77112721938341	1.30841831330392	0.825877795330298	1.55585224583326	0.935665334514886
hsa-miR-133a-3p	1.60366287146778	0.86542488131102	1.22450992032612	0.782829169366547	0.759562936821388	1.02521854200123	0.696679226220973	1.17807846811929	1.09325555694562	1.10715878702852	1.43976163645013	1.06177689653488	0.902680892340728	1.15589010334771	1.42999119947618	1.35655175772205	0.919057801661139	1.29230302825025	1.00695626650653	0.762800469636772	1.09106607039227	0.907343548178447	1.16026276730474	1.04595301202446	0.759163633452814	0.871261236305808	0.855387010464768	1.31781657423154	0.886953097816616	0.804159824966015	1.02084587804419	1.40845611118146	0.902857942207858
hsa-miR-135a-5p	0.804718301598327	0.975709209428283	1.02112583388956	0.783176406160563	1.05473968283026	1.0829870758108	1.05473968283026	0.783176406160563	0.716713552426261	1.10715878702852	1.14245683896866	0.845966583470024	0.740483560144921	0.799835636586375	1.28215734424884	1.0604449944285	0.693887812868885	1.24079998398998	1.14533562101854	0.862206879562535	0.758000622854318	0.883748775000299	0.950153490716278	1.01886028125246	1.02112583388956	1.14775843831391	1.0050797800794	0.615644540218764	0.824760139733529	0.783176406160563	1.56718749950616	0.51598895931003	0.756827416716114
hsa-miR-135a-3p	0.96253861649032	1.15623734014172	1.02345866747531	1.15466602849154	0.975709209428283	1.46779837352712	0.849999296713409	0.999583938451795	0.6623145211946	0.999583938451795	0.999583938451795	1.84418730003216	0.952932187225606	0.975709209428283	1.26061544881108	0.888860788055823	0.921767281201677	1.09024720474103	0.999583938451795	0.910692404201481	1.26739269245091	0.886081608586048	1.77170673943718	1.01664022791897	1.56448090015221	1.14245683896866	0.801711001076677	1.1022754523209	1.0420027160928	0.837188459846718	1.14697756201169	0.999583938451795	0.890569042215633
hsa-miR-137	1.06125154682081	0.79542989050695	0.999583938451795	1.10900437919587	1.05383923108671	1.0293421297784	0.809068278222721	1.2827126799078	1.22795631710972	0.994044077838266	0.992756184992483	0.730437516699056	1.1012502768861	1.33406273336081	0.992081993918692	0.968523037473291	0.840431136484214	1.37817704287924	0.9524603442653	1.09599029992418	0.922797401851706	1.26067162289205	1.17393135717964	1.12690709091514	0.883188407532456	0.856121699303999	1.0293421297784	0.934363195009078	0.970253689225216	1.35834414979043	1.23755042388486	0.809068278222721	1.0293421297784
hsa-miR-138-5p	0.648132180857051	0.975709209428283	0.999583938451795	0.783176406160563	1.20353988506289	0.555789344723274	1.03932203070755	0.638439792171088	0.743428950023837	1.10715878702852	0.623502887284069	1.30209011571805	0.740483560144921	0.787032063774652	0.777375519197711	0.610342940873511	0.549927160452518	0.893803585464585	0.923221412985679	0.569220281509554	1.09106607039227	1.00502524335101	0.840664984124771	0.787032063774652	0.840664984124771	1.14245683896866	0.928137984923169	1.14766845460428	0.864539713148283	0.754080004574541	1.10958831072369	0.840664984124771	0.840664984124771
hsa-miR-138-2-3p	0.88121366827874	1.15623734014172	1.08171635617873	0.858988876098751	0.902262534672637	1.07249805582788	1.11533020511943	1.1158855100362	1.46488097171172	1.16910568948609	0.788299666281457	1.15623734014172	1.20791172467912	0.740594855442179	1.0104570066194	1.2672416041556	0.922797401851706	0.739406854573741	0.788299666281457	0.867727198724792	0.856037884972495	1.20343307840265	1.07374647154646	0.842593722311529	1.00546176312216	0.973865057220109	1.34303160307516	0.503798212946815	0.829230684772145	0.865308823887498	0.690833570026786	1.14050598842567	1.28567230278982
hsa-miR-140-5p	0.969784265966193	0.677796943314142	0.874664197824391	0.824760139733529	0.850789468800879	0.879036861781428	0.809068278222721	0.824760139733529	0.814109085182825	0.833733179333703	1.09257948966785	0.720661815434857	0.903028129134744	1.02263307710865	1.04634631420797	1.0293421297784	0.769276147078473	0.742203710872621	0.902576796983647	0.869761385710793	1.13798993807263	1.22831186811082	0.719380676887108	0.811723513020885	0.593901300737805	0.791826121259382	0.824760139733529	0.613892418782812	0.958686709440272	0.944763308423443	1.01112703747154	0.663593814251241	1.0293421297784
hsa-miR-140-3p	0.930572540812372	1.2889260647449	1.15841060457674	1.11050572581605	0.955174342249214	0.898260989916922	0.844075360872782	1.31375844741132	0.975709209428283	1.02194238488817	1.02194238488817	0.954447269835884	1.06829072898798	1.03330521522043	0.975709209428283	0.667938946665661	0.933050850637853	0.999165006734974	0.944763308423443	0.83942340582166	1.32498869824306	1.02084587804419	1.02263307710865	1.11110067152581	1.03853792149989	0.850432354820359	0.841125736980224	0.934363195009078	0.870914307759233	0.899626639807531	1.15200808649233	0.721416402833406	0.898260989916922
hsa-miR-141-5p	0.783176406160563	0.817205633585271	0.790398910607827	0.783176406160563	0.862206879562535	1.06554045388883	0.975709209428283	0.601869260143672	0.593438523072458	0.790398910607827	0.845150590095359	0.940230324705812	0.903028129134744	0.825151490449552	0.824005385199064	1.0293421297784	0.722352279398108	0.957185814331858	0.71102009071402	0.817229141601902	0.857565963435359	0.540409307506696	1.05473968283026	0.756827416716114	0.999583938451795	1.14245683896866	1.02871035376291	1.01339366841105	1.11566093937585	0.862206879562535	0.769864043428758	0.866703338876585	1.09003755519714
hsa-miR-141-3p	0.703144150103228	0.574169004437756	1.00353084815213	1.16311159221974	1.28707776807656	1.17904278375457	1.27015839320591	0.957099395945302	1.00633528486538	1.00353084815213	1.39283027308951	1.08312182146547	1.62076861804804	1.23043479448443	1.15698750993469	1.25658959304645	1.00353084815213	1.09419411444137	0.918952026797176	0.851433263462202	0.981564941580397	0.862206879562535	1.29782072952955	0.816923095337386	0.899432523853462	0.942837740664062	0.744112403314852	0.775577080918181	0.95852960217487	0.679548467284177	1.43420301608879	1.17668395153006	1.25555320127288
hsa-miR-142-5p	0.696392803689644	1.13010678674972	0.948878360479358	0.999583938451795	0.945951018101677	0.91745152072486	0.809068278222721	1.02646641696102	1.21619809962264	0.795001948406923	1.33406273336081	1.15623734014172	1.14507726558807	0.960081826668013	0.912419744501223	1.45057286868239	1.17378169373628	0.881271233725133	1.0787567332967	1.02728710632845	0.728242431527712	0.832448688235929	1.02178797213497	1.12647914881512	1.45733922579417	0.970234603705009	1.14670771276238	1.0725172609943	0.969825747125189	0.942095360487588	1.56718749950616	1.31515629446875	0.874824775715584
hsa-miR-142-3p	1.01684053539341	0.847513738037203	1.19954193054187	0.901146658387322	1.22629348336656	0.901146658387322	0.651542557605062	0.821484408969853	1.20353988506289	1.15316107092193	0.984931118350996	0.863418582428445	0.9400952575969	0.84855838994376	1.13241997742	1.54527889469679	0.930243059973344	0.734011408171455	0.816567837032363	0.712235665093134	1.10986697183325	0.782833953660659	1.20223962403513	1.2125747580755	0.901146658387322	0.855070562116127	0.984931118350996	0.823123213244045	0.824760139733529	0.680087941352105	0.789917732245052	1.02804186875064	1.07534441367181
hsa-miR-143-5p	1.12422837985974	0.826316113745601	0.967574978169815	1.02336249856377	0.817134006253684	1.23002591728203	0.943700249146303	0.943700249146303	1.37676892277015	1.10715878702852	1.27708880989224	0.922158353708538	0.871019168852764	1.41555610294458	0.82646828138086	0.744974911797092	0.870871449829568	0.856227248347905	0.704996256867837	0.863781754496162	0.8926325937779	0.773335412925564	0.812428914237723	1.30475651057318	0.997662136967123	1.16505680798122	0.983881635794056	0.943700249146303	0.818780508518898	0.917808377084145	0.498379580970266	1.12422837985974	0.891648117652227
hsa-miR-143-3p	1.38274855398478	1.29340590866341	0.829412910054358	1.29538227122576	1.44060268910411	1.35706765115953	1.12676497745785	1.10833344749445	1.04489187783191	0.94487241878804	1.14245683896866	0.999583938451795	1.38598742822311	1.14245683896866	1.05966912574795	1.21401782938971	1.37498462542997	1.18404155214469	1.11151093796382	1.03536050025599	0.758000622854318	1.17992188783157	1.30985150998275	1.14245683896866	0.999583938451795	1.13422531955661	1.14245683896866	1.03533699223936	0.705411449323397	0.944763308423443	1.11734970498839	1.29340590866341	1.41433931536378
hsa-miR-144-5p	1.17436625601107	0.834450345004069	1.35706765115953	1.30916277239883	1.13236261111821	1.51372105284945	1.06998814734171	1.40708064535601	0.922797401851706	1.05985624210736	1.64398381592245	0.999583938451795	1.22494413067791	1.10893479522056	0.758501647467093	2.22588422605648	0.879005681088035	0.844077963693192	1.2827126799078	1.62118544561196	0.758000622854318	1.17557347313529	1.19658917024725	0.981413541423456	1.30550309528647	1.29911024065858	1.29911024065858	1.05497290739974	0.806631223864186	1.29103385652949	1.81614510000543	1.15623734014172	1.5709927170537
hsa-miR-144-3p	0.875689750384409	1.01156472753768	0.833470179751463	1.26823175390814	1.41345217178649	0.996761798035524	1.27376687303843	0.949679880360933	0.922797401851706	0.958652919961107	0.659358405393471	1.15568075236255	0.874376340372499	0.958652919961107	1.0463125247288	0.888860788055823	0.769741926666919	0.831757709597786	0.819031924269964	1.01152058893382	0.922797401851706	0.898062397671936	0.724740680689655	0.875689750384409	0.958652919961107	1.45752479138339	1.14245683896866	0.934363195009078	0.724740680689655	1.07495449154551	0.824726350254364	1.19209285825112	0.677796943314142
hsa-miR-145-5p	0.975709209428283	0.992765498895459	0.840664984124771	0.783176406160563	0.992765498895459	1.00395660240883	0.992765498895459	1.22938783990195	0.939853691318882	0.943686945782256	0.783176406160563	1.34457296252034	0.740483560144921	1.13020454237113	0.794381049044886	1.0293421297784	0.869761385710793	0.862206879562535	0.783176406160563	0.831166130886609	0.775056912321494	1.02084587804419	0.992765498895459	1.34077022946658	1.34877014340944	1.00160108149044	1.14245683896866	0.955174342249214	0.754124611777331	0.961819597890619	0.935169493103308	1.26973967000747	1.20353988506289
hsa-miR-145-3p	1.18734539570752	1.11452780644716	0.999583938451795	0.95342973522454	0.669672854960457	1.01693574210528	0.851143819505196	0.991755421643408	0.785504491306312	0.882740525407246	1.06654444441479	0.747696300103733	0.639640634058525	1.06326865612069	0.954495285783698	0.812948393501961	0.869761385710793	0.809807202864745	1.56885696865653	0.945111768383405	0.846885007297844	0.914259234778567	0.748847745179667	0.748847745179667	1.03257193950523	0.851143819505196	0.873767485807072	0.858450800455217	1.22702030033765	1.43213240921274	1.13113020616146	0.854741353493756	0.869703898694601
hsa-miR-152-5p	1.15730996654389	0.958652919961107	0.815780019444247	1.30916277239883	1.62212445773389	1.04131728123156	1.0646007436786	1.26565639044062	1.21742949660055	1.02541243684032	0.958652919961107	0.823608694657595	0.686456627026365	0.989598820965947	1.07344962692102	1.01401813431021	0.869761385710793	1.19437312387169	0.872067940410877	0.883650997248457	0.93668701338937	0.837041959036646	0.807703850266353	1.13918105067455	0.663501609826668	1.23134837321897	0.810995237980299	0.934363195009078	0.815780019444247	1.20477704428651	0.872809521188407	0.958652919961107	0.845538210770853
hsa-miR-152-3p	0.762851828526827	1.29812270145543	0.960924312834826	0.903028129134744	0.762851828526827	1.14434319256208	0.809068278222721	1.07994547813081	1.05867237900498	0.709606871662804	1.11670613729876	0.998718201462422	0.880870150298171	1.02992333949806	0.742234835930416	1.18739534711605	1.18739534711605	1.19782205331776	0.980844786384862	0.831101760093823	1.23145266054552	0.862206879562535	0.78882010782814	0.677796943314142	0.714350983481113	0.531585550908981	1.14245683896866	0.934363195009078	0.659368883129069	0.903028129134744	0.879453578019162	0.682754277579063	0.990682504161432
hsa-miR-153-3p	1.10553176216929	1.19118983284395	0.840664984124771	1.4839865711171	0.892464091722497	0.930090913939606	1.23091343156544	1.20884699143857	0.984806690535755	1.12773361624375	0.999583938451795	0.735977377312586	0.999583938451795	1.01336443962486	0.999583938451795	1.45655921118384	1.20353988506289	0.722352279398108	0.95800020487883	0.895207551887583	1.09106607039227	0.897176078116374	0.975709209428283	1.06287340337885	0.888728268145986	0.709203093345724	1.14245683896866	1.1022754523209	0.802863923125117	1.20304970398677	1.04793575637713	1.0823716516725	0.955476441309175
hsa-miR-153-5p	1.17436625601107	0.975709209428283	0.884227077487809	0.934125475855317	1.35448895475764	1.47200273072901	0.597909637254943	0.896046960010815	1.35448895475764	1.14525858784709	0.729543485810444	0.602499593013524	0.903028129134744	1.04088047917774	1.0198167065709	1.03980985775058	0.816128465360674	0.975709209428283	0.891130388073324	0.816128465360674	0.975709209428283	1.02084587804419	0.487109903890199	0.975709209428283	0.945951018101677	0.970234603705009	1.08882391861854	1.25322452201566	0.945951018101677	1.1158855100362	1.13113020616146	0.609201477763178	0.719142957733346
hsa-miR-191-5p	1.00283584327751	1.19536864654523	1.3290645917834	1.01556162860533	1.18975938388982	0.812444530951247	1.10771808586529	1.10210500886313	1.18028333992944	1.27390641656889	1.14245683896866	1.21924337556875	1.1939672786653	1.45898748093334	1.05966912574795	0.911722541337465	0.962693959632621	1.68430200111657	0.944763308423443	1.14245683896866	1.37415391154533	1.36045001854501	1.74529508819607	1.3229849696821	1.30985150998275	1.30920446850903	0.997495709170114	1.08849495114784	0.991507769273902	1.44139663362082	0.857581199567159	1.15623734014172	1.00741261366514
hsa-miR-191-3p	1.1158855100362	1.25092973533971	1.1158855100362	1.0293421297784	1.05376690928416	0.711925287919991	1.10019364852539	1.1158855100362	1.06365072191253	1.34233367439621	0.94788015087427	1.27480446436322	0.856596676927912	1.1158855100362	1.21418399660425	1.55076355167152	1.01856936069156	1.30456265568983	0.92335270676848	0.858988616623956	0.898176923462235	1.1158855100362	0.964936440341446	1.25127697213373	1.02749764393694	1.41867164314782	1.05305679796459	1.47922750204257	1.1158855100362	1.1158855100362	1.22192543687033	1.23457974636076	1.94131010374963
hsa-miR-9-5p	0.592723788580327	1.08943833305727	1.08615646907672	0.88121366827874	1.08943833305727	0.788870832144963	1.07374647154646	0.949679880360933	0.772525351609859	0.824760139733529	0.756293927651336	0.811941731545896	1.18201985261696	1.07374647154646	0.912419744501223	1.01777633662103	1.12737939189658	1.14491024574118	0.623502887284069	0.96779864782897	0.922797401851706	0.820389541516285	1.07374647154646	0.775834205432319	0.840664984124771	0.922797401851706	1.02849597303762	0.922797401851706	1.07840003112848	0.896905529789548	1.10424772765223	0.732907785056412	1.20353988506289
hsa-miR-9-3p	1.18122181607814	0.842877931805696	1.74160480155422	0.986376875756337	1.46442481317145	1.54193307277207	1.33082107806024	1.1158855100362	1.16057463104082	1.06419353300646	1.48267039705706	1.34174980322798	1.08789355074728	0.975709209428283	1.63209119544897	1.0293421297784	1.22165767713506	0.862206879562535	1.61886039865551	1.20910500911444	0.795208362486051	1.55865175369484	1.00962556134607	1.52563565107912	1.5080448037666	1.15510002531755	0.962701693665704	0.628460732945678	1.00962556134607	1.24235327623186	1.30769987905305	1.15623734014172	1.02553040573731
hsa-miR-125a-5p	0.922797401851706	0.835137797084011	0.748015084292436	1.05759391823947	1.54932205300256	1.18879898261896	0.661920214955544	1.1158855100362	1.3156186453468	1.04078533768804	0.958652919961107	0.922797401851706	1.06829072898798	0.884688523777289	0.922797401851706	0.861073461237838	0.451221624276138	0.574610075576354	1.07657825076267	0.829091913448878	0.768378280204801	0.669118771378042	0.986086866778765	0.677796943314142	0.584987732926836	0.890887984809296	1.14245683896866	1.09553506982171	0.75517378811105	1.02689572615038	0.928490860986615	1.05784162715522	1.05945056505676
hsa-miR-125a-3p	1.28031407972856	0.922076289078164	1.13462816375531	1.33519210146618	0.913590608676248	0.950323682058713	0.944112503526233	1.10062895005569	0.7734840174746	1.39565967411459	0.778124789247667	0.946612807842261	0.849395208784625	0.975709209428283	0.912419744501223	1.50883055738581	0.848813999064962	1.1976489121658	1.28506389119532	0.717663801020861	1.08686456173747	1.32015341173218	0.795181078714843	1.4758144547701	0.975709209428283	0.755435357872603	0.761292010568265	0.761292010568265	0.975709209428283	0.783176406160563	0.864480283286014	1.38665936879272	0.975709209428283
hsa-miR-125b-2-3p	1.17923948265715	0.829633366379611	0.78317506576088	0.788049632806645	0.980582436074365	1.18391601040066	0.75157835985883	0.725686487796672	0.576769854280776	1.04966886866463	0.958652919961107	0.999583938451795	0.740483560144921	0.745066187686463	0.745703882114406	0.749848138443175	0.952082938697549	0.845538210770853	0.783905376477876	1.03808045240444	1.19013350137006	0.784947688481682	0.829633366379611	1.15696631045904	0.922324747370943	0.731809087141868	0.892189961997043	0.762641538981494	0.615551452020224	0.760959389415894	0.840854012555279	0.918219291064392	1.09170393438869
hsa-miR-126-5p	0.920808331078098	1.15623734014172	0.712015261297352	0.773412196426289	1.1486390067127	0.70928615329176	0.965944999694009	0.965944999694009	1.065980873771	0.790391106814732	1.14245683896866	1.02896156203874	1.10302619573247	0.841359714173938	0.930872327766198	0.674751910132838	0.740804862663082	0.773412196426289	0.965944999694009	0.881052694664516	1.10951865365724	0.965944999694009	0.988149033377185	1.0240025492528	0.861846675395337	1.31386780142154	0.670735752092243	0.75287732924722	0.814995929999255	0.992395092185044	1.11691532448607	1.84334784671204	0.677796943314142
hsa-miR-126-3p	1.12761005326827	1.0789242326443	1.35706765115953	1.0293421297784	0.556717456796495	0.96935130262235	0.946883384028402	1.19924468956066	0.901211670107438	1.13362662588652	0.783176406160563	1.07344962692102	0.97689381760397	0.493813563637102	1.72226609597341	0.873661230294671	0.869761385710793	1.19782205331776	1.07344962692102	1.488205003833	1.21975238888985	0.965421902778548	1.67846244177063	0.824760139733529	0.914530672593997	1.21632252743788	1.56269104019211	1.03757821822509	0.824760139733529	1.07344962692102	1.23434522937747	1.31204899878964	1.27740557353211
hsa-miR-127-5p	0.934363195009078	0.934363195009078	0.991851772973286	0.699904992362711	0.887936455767852	1.00395660240883	1.3737863320823	0.914983495119288	1.18396729579134	0.867753271800978	0.914983495119288	1.13139102741052	1.19791973081362	0.934363195009078	0.727143162563523	0.896161700645608	1.53995191545155	0.975947908185113	1.0700582252098	1.02276376705259	1.17649304429078	0.854159368356833	1.15623734014172	0.455922798181497	0.958237924032591	0.809086340401154	1.30931911865591	0.742150029832236	0.80484845934284	1.2182631242387	1.04023055800133	0.647517712761442	0.639702966456844
hsa-miR-127-3p	1.32192946167967	0.824760139733529	0.840664984124771	0.888860788055823	0.909671935295958	0.937919328276507	0.975709209428283	0.888860788055823	0.399405129165318	0.958652919961107	1.42419271075046	0.653085377122609	0.531527818643726	1.33406273336081	0.744974911797092	0.888860788055823	1.13750261093056	0.722352279398108	0.888860788055823	0.674904663404814	0.856760127719381	0.722352279398108	0.914890117123172	0.646427206135577	0.946349366020031	1.06036458109465	0.888860788055823	0.868325920876754	1.12412566675007	0.725290648984814	0.630014477721676	0.809068278222721	0.963304855646077
hsa-miR-129-2-3p	0.975709209428283	1.69411557461848	1.16231696224303	0.803036529434939	1.0422248361501	0.859313493566141	0.828928401497097	1.49900485333692	0.928877023953015	1.05267915321616	1.24510616099433	1.47736175365645	1.16231696224303	0.975709209428283	1.66344803271233	1.19782205331776	1.06246638446199	0.956233112817587	1.32627615569773	1.22599114453169	1.07904452161883	1.40137599127932	1.16231696224303	1.34077022946658	1.68686209383792	1.34349213443019	1.16231696224303	1.16231696224303	1.18494475905518	0.877202639415614	0.948986689512525	0.981788831529592	0.846744606226079
hsa-miR-134-5p	1.07181298553464	0.912233140531927	0.949679880360933	0.998227203948684	1.06318221022668	0.781830309054323	0.980625781365773	0.589776920361029	0.872893343760844	0.778306570825184	0.908748861870245	0.949679880360933	1.26553202074857	0.752652047959491	0.949679880360933	0.976333788854221	0.809825280196506	0.949679880360933	0.949679880360933	0.988176394313581	0.5634227900813	1.19370238900464	0.845301771691575	1.24371034094012	0.801377470226117	0.920330545614147	1.03715288115933	1.05237139423004	0.949679880360933	1.12080208197369	1.00558620443453	0.759164220131859	1.29101288586129
hsa-miR-134-3p	0.795181078714843	0.730031731437812	1.0152757999626	0.745729666331557	1.24512361863585	0.552989562326708	0.861303066346391	1.1158855100362	1.05867237900498	0.702797172572713	0.783176406160563	0.715745243497367	1.10987446256095	1.11879060031272	0.797209699920762	0.66257772899718	1.07092586335137	1.08157691790207	0.623502887284069	0.921996173834463	0.938489263362514	0.824760139733529	0.677796943314142	0.850789468800879	0.882248717697737	0.845314863077605	0.912233140531927	0.66257772899718	0.688733231894923	0.521549582649035	0.743068358150456	0.975709209428283	1.08157691790207
hsa-miR-136-5p	0.739609435779468	1.14300044368634	0.994667366514305	1.11146924185362	0.845197967842402	0.672992731016622	0.976672725465853	0.936442983905547	1.00535383071261	0.819843567796039	0.760959389415894	1.15625426877719	1.05505383253259	0.77801567888307	1.06021273046564	0.901645242122482	1.01610523332301	1.18048351233403	0.939846736485953	0.800220229881768	0.744763726398932	0.982210048252449	0.819843567796039	1.15132076820423	0.999583938451795	0.795831381767334	0.944763308423443	0.757724967044004	0.986347041996409	1.06476647711336	1.13113020616146	0.809068278222721	0.671078379995876
hsa-miR-136-3p	0.867362785531552	1.21383334593387	1.16231696224303	0.632206081368504	0.896536414583374	1.23663878954673	1.12665827912304	1.1158855100362	0.973138636682898	0.782287951956343	1.1717205904079	0.864853539122473	1.57074294564101	0.975709209428283	0.912419744501223	1.0293421297784	1.0293421297784	0.776673137240452	0.69764266383848	1.03808045240444	0.823410611320299	0.722352279398108	1.11110067152581	1.11110067152581	0.999583938451795	1.47458108085057	1.14245683896866	0.975709209428283	0.877941288575664	0.630914918770823	0.690833570026786	0.809068278222721	0.89086461376093
hsa-miR-138-1-3p	0.980081873385319	0.706044336294691	1.36144031511656	0.874713264068172	1.20353988506289	1.16215350811921	0.958819933792921	1.1158855100362	1.38274855398478	0.894318793381959	0.963025583918144	1.02783133143234	0.799780881916433	1.31717345772545	1.05656035128566	0.965008003199254	1.08853542376379	0.953743737470144	0.973010701403992	0.869761385710793	0.849537480761927	0.722352279398108	0.975709209428283	0.883953433718918	0.932201842032379	1.12556756333329	0.782208936010201	1.1022754523209	1.31841442740564	0.92787403278808	1.44220199098272	1.42251273655093	1.0293421297784
hsa-miR-146a-5p	1.34111388555144	1.01753709834125	1.12119489937626	0.751266989118153	1.20353988506289	1.35706765115953	1.34111388555144	1.05480246394197	1.9181049618181	0.958652919961107	1.14245683896866	1.03344194273249	1.4533924074188	0.924167066974815	1.41531635679402	1.15095309070286	1.20353988506289	1.16591263627535	1.14401243810733	1.1480219630202	1.20630964635668	1.21362283665192	1.32363201115582	0.863157763917524	1.27784830106618	0.994429098826103	1.64945749144007	1.44946030944817	1.18494475905518	0.968537226763945	0.690833570026786	0.630924981070886	1.00741261366514
hsa-miR-146a-3p	0.770555336784308	0.687186744822672	0.999583938451795	0.670061696970309	1.12665827912304	1.00395660240883	0.960017347917475	0.783176406160563	1.20353988506289	0.690833570026786	0.783176406160563	1.32363201115582	1.0539771988295	1.14361627076547	1.07344962692102	0.888860788055823	1.0293421297784	0.591793036620409	0.783176406160563	1.03808045240444	1.09106607039227	1.02084587804419	0.975709209428283	1.34077022946658	0.985159564531459	0.809068278222721	1.1298357695924	0.934363195009078	0.999583938451795	1.10326444065994	0.64932865066502	0.975709209428283	0.343330274060222
hsa-miR-149-5p	1.00395660240883	0.975709209428283	1.04667847896485	1.74950807446176	1.00395660240883	0.719080963007335	1.20261364899161	1.14421244334797	0.721858751947228	1.12211521225126	0.644676169600739	1.18448473312227	0.931275522115293	0.81942371308397	1.28886284179163	0.744974911797092	1.41701251958359	1.20219471727479	1.46559202190876	0.874134049667829	1.27176535640794	0.866579543519572	0.824760139733529	1.34077022946658	1.15623734014172	1.18513177459599	0.806083665033713	0.790888931962043	1.04593492692703	0.972349145341079	1.21216489651529	0.809068278222721	0.682169607271178
hsa-miR-149-3p	1.21840686536508	5.63985026079721	6.94760749327653	2.07250179419373	6.32229180423422	5.63260618589919	1.98987227064764	2.4484598309644	5.47358628376067	5.76559634954162	6.26946476798327	6.73193579749297	6.74980002423122	6.99852492140776	6.61282764120677	5.88013565602899	5.94940264611159	7.36952015333623	7.03209981811939	7.29533504514434	2.72096616624397	3.88239848055091	6.56983693649849	6.86789578971947	0.975748674431696	2.1284247962906	3.84138697554226	5.91061218242468	6.61995036004366	7.13991514881638	5.72011339218683	4.88294169406481	6.17172782323247
hsa-miR-150-5p	0.857342516141239	1.12432792309931	0.826884482951704	1.30916277239883	1.68568130450071	1.03052793134129	1.160585754838	1.14245683896866	0.890887984809296	0.851331468665985	1.21662294894933	1.14245683896866	1.09486205792044	0.914626163334051	1.24683494763801	0.997432712735991	1.27770599504356	0.913597648138922	1.15854955560491	0.921152154287179	1.20630964635668	1.3737863320823	1.30985150998275	0.975709209428283	1.51407653830643	1.57702641965551	1.61408180876849	1.04643325229278	1.25911086903585	1.14245683896866	1.15770153509391	1.59375882843861	1.2476333819336
hsa-miR-150-3p	1.04747104564774	0.848813999064962	0.999583938451795	0.74174532579222	1.09263159470546	0.965008003199254	0.663804800955126	0.619226304839809	1.08993265206757	0.931304867660225	0.656281195797242	1.44055439643299	1.36716017673778	1.3987404407158	1.13372023844776	1.5524038581732	1.0293421297784	0.775985199748227	1.06821018781894	1.15500283768162	0.811633543204437	0.839274664675286	1.08225393735498	1.97768362610644	0.960635339242217	1.02386752405513	0.949679880360933	1.10149844522494	1.2385776794053	1.95487169162416	0.772849726368537	1.0293421297784	1.06550440226294
hsa-miR-154-5p	1.29126642204431	1.15623734014172	0.731764588517475	1.30916277239883	0.999583938451795	1.0875606518141	0.975709209428283	0.6623145211946	0.967190247064507	0.999583938451795	0.807051135184076	0.864539713148283	1.12311135901633	0.666432322347515	0.744974911797092	1.34402814075569	1.41263985562655	0.917027509590888	1.10715878702852	0.869761385710793	0.798931641345007	1.19370238900464	0.999583938451795	1.18011206916524	0.684146278101113	0.717586146282247	1.14245683896866	0.762641538981494	0.824760139733529	1.17070614006455	0.918113203636132	0.809068278222721	1.11205775312241
hsa-miR-154-3p	0.999583938451795	0.945951018101677	1.08674813240237	0.753418214833957	1.59176024916643	1.4180608025024	0.651542557605062	1.1158855100362	0.922797401851706	1.10715878702852	1.47143979225007	0.999583938451795	0.740483560144921	0.868134360851558	1.07344962692102	0.859102596729217	0.921767281201677	1.19782205331776	0.999583938451795	0.869761385710793	1.44080208169111	0.949371073513107	0.981455022582453	0.975709209428283	1.40046995518988	0.994109332728521	1.14245683896866	0.849805732932066	0.999583938451795	0.920553465049823	0.714708299050299	0.946445337111981	1.0293421297784
hsa-miR-184	1.22187493304612	1.15623734014172	0.802883180414334	1.0293421297784	0.922222283049103	0.690833570026786	1.3737863320823	0.961518420606788	0.650278332416942	1.10715878702852	1.14245683896866	0.807319302212158	1.06829072898798	1.16807588038758	1.07200048856883	1.38562487232815	1.0293421297784	0.734190819643962	1.19092903204128	1.11592710932863	1.09106607039227	1.19370238900464	1.52563565107912	0.984340883801138	1.15623734014172	1.14245683896866	0.949679880360933	1.1022754523209	0.984340883801138	1.1158855100362	1.05067756707281	0.909000121731135	0.92396266693198
hsa-miR-185-5p	1.2721066735038	0.922500557226268	0.787456331922756	1.0293421297784	0.709432886779479	1.07782229087806	1.01793077813275	1.53520739232752	1.07344962692102	1.25867486846117	1.2808540811588	0.790320885465021	1.6262098973787	1.58750046340126	1.07344962692102	1.58750046340126	1.07344962692102	1.45204273134847	0.653086148018697	0.869761385710793	1.09106607039227	0.820092696890847	1.19354175301395	1.04957489789751	1.42137242864856	0.90680869571546	1.14245683896866	0.577706266568807	0.898625828202755	1.18975119850543	0.998937405686483	0.975709209428283	1.96187399949081
hsa-miR-185-3p	0.975709209428283	0.975709209428283	0.825877795330298	0.975709209428283	0.975709209428283	1.16484802432506	0.96092202063381	0.768981646731045	0.915507183522416	1.24220301233203	1.3198679739313	0.999583938451795	0.99866422662798	0.802556106050354	1.0592548674915	0.744974911797092	1.01514737034888	1.56269104019211	0.944763308423443	1.02329326360997	0.922797401851706	0.787677746023142	0.753810494687106	0.89086461376093	1.13462816375531	1.30884482236134	1.17013700236167	1.06940742031259	1.07414050423604	1.64308902907012	0.903918444206614	0.975709209428283	0.975709209428283
hsa-miR-186-5p	0.912419744501223	1.15623734014172	0.700225185393266	0.996998565856182	1.42203962635495	0.890877849063459	0.912419744501223	1.02143464073739	0.781916966976339	1.03040768033756	0.926309356038888	0.999583938451795	0.647777957714739	0.579268128396943	0.880076180579004	0.681685446870033	0.794107039774561	0.912419744501223	1.25036911598558	1.08829331734313	1.37751261676405	0.646364835952806	0.985100824794763	0.943365645506063	0.936294473524736	0.979626219071489	0.828049136991853	0.730297975059275	0.999583938451795	0.587262703167335	0.741046434965474	1.09294787521466	0.912419744501223
hsa-miR-186-3p	1.57390468014117	0.632793484444969	0.693959725839516	0.999583938451795	1.30009569437994	0.864539713148283	0.905624087539773	0.6623145211946	1.15522818832203	1.13103351605203	1.08336839841547	0.781576543571586	0.926902858158256	1.18011206916524	1.01436118636784	1.31469789152911	0.840003194384187	0.81890808871516	1.22362423935461	1.05503523227682	1.08149799860416	0.725478435210838	0.96432792806886	1.49587745975252	1.15936349595445	1.16633156799217	1.08336839841547	0.934363195009078	0.824760139733529	0.807051135184076	1.22768601547851	1.15936349595445	1.2274146140864
hsa-miR-188-5p	0.783176406160563	1.41151095287218	1.07647356347033	0.783176406160563	0.923587809359406	1.08140482192019	1.26255740594003	0.715888011682449	0.811568475709436	0.690833570026786	1.03122791282639	0.848841266903288	0.980476348646105	0.777494390799571	0.740290713581519	0.879911709272661	1.0293421297784	0.670230879329231	0.944763308423443	0.865077187495219	1.21527129238203	1.15578267551976	0.975709209428283	0.618191043751679	0.947462538382919	0.884391204932309	1.02712809987229	0.897578336457063	0.947462538382919	0.892641908354566	0.825770367502355	1.04500841399945	1.49178753487514
hsa-miR-188-3p	1.27081964635742	1.00943120813211	1.13693143487346	1.00395660240883	0.950323682058713	0.874386982828594	0.975709209428283	1.00514564374766	0.956519400555529	1.46053806174266	1.14245683896866	0.874386982828594	0.999481519481094	1.30012321640045	0.96788550788795	0.888860788055823	0.925227149097519	0.777818042784834	1.00500580857907	0.869761385710793	1.12478806909609	1.2485893764591	1.21170310352845	0.57446482294414	0.769370232814445	1.01725988334545	1.0403038605192	1.00012247387145	1.25755159836158	0.990688554412998	1.45525859187879	0.809068278222721	0.821682819572872
hsa-miR-190a-5p	1.09736846441218	1.2477194720822	1.09714569249358	1.41844001126151	1.12654209346401	1.10204499215569	0.975709209428283	1.04463461818544	1.87413033124606	1.40200163884242	1.14245683896866	0.932147116065245	0.903028129134744	0.911833344913031	1.1827268657837	0.701825072813984	0.964170860028948	1.12082426171888	1.03624544036392	0.972909182654989	1.03207464071438	1.19370238900464	1.06719134136876	1.08498644829096	1.0672822444953	1.23393897090913	1.27941424122435	1.19375758426138	1.32633094908651	1.05404054728612	1.00959533557661	0.900550410163195	1.11458478941647
hsa-miR-190a-3p	0.839446723138833	0.887599616907007	1.17903508492215	1.43861347969655	1.81183970441026	1.13693868855988	1.19575376584493	1.06258371730815	1.47510922077314	1.66447911657516	1.15603016712344	0.840664984124771	1.13113020616146	1.26800073063754	1.12435296252163	1.13113020616146	0.690786952534362	1.63844468049646	1.32932953561931	1.10091992957792	2.15375558085934	1.3737863320823	0.887599616907007	0.975709209428283	1.62067219876293	0.884821918527075	0.853589912357518	0.86442961536455	1.10137201483485	1.1158855100362	1.21440264678566	1.82216615544147	1.88800831102158
hsa-miR-193a-5p	1.14245683896866	0.975062167954562	1.12573815804588	1.19608975931877	1.48626122842948	0.998067085753274	1.05949366939196	0.884556016922555	1.22542000854535	1.19094324699219	1.29430615796548	0.768254445338151	1.42736307835145	1.6923832806195	1.0791673740416	1.0556084175962	1.19608975931877	1.02895450910291	1.10659145650251	1.18300982225013	0.924748252394691	1.56269104019211	0.991507769273902	0.991507769273902	0.880652098968092	1.14245683896866	0.991664567668862	1.18605991228458	1.75367190401756	1.4759104019392	0.918113203636132	1.20818693409991	1.37028751460326
hsa-miR-193a-3p	0.844162941718621	0.921315949050581	1.14105502265063	1.17761650468917	1.20353988506289	0.937220793441823	1.14460806468446	0.912998958901566	0.988018145294423	0.820656122767789	0.593744695957463	1.02469107243206	1.03285068187575	1.22145808358444	0.597726861870036	1.3525243924899	0.999583938451795	1.0293421297784	1.07740059570191	0.855040859910121	1.39721524519191	0.807813619184833	1.29361439903098	1.02469107243206	0.868037670742134	0.677522010513059	1.21911886536545	0.91310125541668	0.999583938451795	0.944763308423443	0.999583938451795	1.33356125123894	0.970487536865773
hsa-miR-194-5p	1.22799917636118	1.15623734014172	0.840664984124771	1.0293421297784	0.86918626690819	0.926139945158714	0.849780672471023	0.783176406160563	1.20353988506289	1.0651976478878	0.958652919961107	0.561153578594319	1.26061544881108	0.977102599044342	1.26061544881108	1.22758024464436	0.976306113637489	0.828897007324804	1.16079170737864	1.13128835186432	1.26739269245091	0.862206879562535	1.20987026049184	1.0784206828916	0.820449197354415	0.514408049670486	0.949679880360933	0.987996115359197	1.18494475905518	0.944763308423443	1.23767493408815	1.20987026049184	1.20353988506289
hsa-miR-195-5p	1.07662583851833	1.02862101700486	0.840664984124771	0.933007820258548	0.912472953079479	0.998514653041135	0.795181078714843	0.783176406160563	1.05784162715522	1.01156472753768	1.04471642147592	1.15623734014172	0.732609318079563	0.69546940090058	0.975709209428283	1.008725312044	0.689233254997353	0.915118687139112	0.83608821373714	1.54157394398857	1.54695754947892	1.50883055738581	0.795181078714843	0.975709209428283	0.990496398222756	1.37654381873239	0.769151749647494	1.1022754523209	1.01768753394648	0.783176406160563	0.918113203636132	1.56718749950616	0.975709209428283
hsa-miR-195-3p	0.958652919961107	0.838649751271193	1.0102193775531	0.807466131112592	0.776531150519158	1.37353806638919	1.72108619227987	0.797066017698227	0.922797401851706	1.2435591593439	0.958652919961107	0.864954709076799	0.754373171682586	1.25684957271136	0.727918622329916	1.56956861964882	1.25413589722804	1.21171166485542	0.637392498821734	0.717663801020861	1.3759118886039	1.2075920005423	0.841079980053287	0.849049864685558	1.37341557439161	0.953178314237833	0.932623590893757	0.493855460613733	0.838649751271193	0.958652919961107	0.932002815173796	0.415330338997482	0.854554595662435
hsa-miR-206	1.0120355969903	1.14502795821309	1.17823026434284	0.805951747564852	0.785576647626229	1.20181812515886	1.15435553531933	0.949679880360933	0.911588019923073	1.09594940509989	0.77196702423193	1.53082014517089	1.09106607039227	0.871416784153736	1.09106607039227	1.06750711394687	0.869761385710793	1.22059739472205	0.944763308423443	1.40312993343514	0.911588019923073	0.996026438400264	1.14502795821309	1.33488366603277	0.803469266406088	1.13124745704002	1.01214189959777	1.09106607039227	1.17823026434284	0.919943868779513	0.906903821707499	1.15623734014172	0.899027190407513
hsa-miR-320a	1.23348279884003	0.876453989896924	1.38082624022427	1.03165150045395	1.48629260731958	1.68306786734202	1.14519262695924	1.17436625601107	1.41792174436141	0.824760139733529	1.17436625601107	1.51110459572507	1.62076861804804	1.17436625601107	1.31909619478595	0.888860788055823	1.08782287575327	1.92589700775722	0.976672725465853	1.05983925396969	0.954706818894116	0.991672248992373	1.72429269766191	1.55789424419337	1.38211275713068	1.17436625601107	1.38257455011752	0.905189565957257	1.02524828170543	2.53754607687109	0.878306154596039	0.996540862791974	1.17436625601107
hsa-miR-200c-5p	0.999583938451795	1.040929952871	1.21419475064267	0.807051135184076	1.06066698454603	1.06917734585155	0.975709209428283	1.35169167640807	1.10084837119378	0.690833570026786	0.680484892291456	0.927829178075343	1.09216545801149	0.889720300000926	1.34453425996732	1.39766106110581	0.767069871841686	0.862206879562535	0.783176406160563	0.767069871841686	1.28414868000119	0.886081608586048	1.22145808358444	0.848634868757042	0.999583938451795	1.34750674017933	1.20779223255825	0.999583938451795	1.22609515229486	0.640303505643703	1.19401173138519	0.999583938451795	0.886469229261541
hsa-miR-200c-3p	1.18029119947316	1.40475194317811	1.07027314826909	0.951525472528283	0.967223529026367	1.39981003876165	1.04854064369359	0.709129001988382	0.844980744601587	1.00724489868169	1.08069218323142	1.20416592849667	1.18279879156096	0.698395553681974	0.960334917730768	0.814924930918383	0.926934269442981	1.0293421297784	0.998396228773561	1.08327939679696	1.33984808544264	0.784390222312417	1.03041172782424	1.04639841924558	0.921767281201677	1.17481659374988	1.43686542787463	1.35340188972509	1.10712810180506	1.19604806320858	1.09729458294572	1.04312263095147	1.20353988506289
hsa-miR-155-5p	0.853865615977857	0.991877080915486	1.16643662655615	0.971881661803739	0.733311289754915	0.870423175451377	0.975709209428283	1.14564370136281	1.29620517372699	1.33130465862837	1.16970247413458	1.06969395988392	0.770241751471527	1.18599553146833	0.774733103123698	1.03346179409152	1.41852331792964	0.891965070889141	0.812934597487169	1.20910500911444	1.27644182246488	1.2872429518245	0.975709209428283	1.00546740075489	0.999583938451795	0.514408049670486	0.681032150690805	1.10639511663402	1.1890644233683	1.0293421297784	0.888782954409553	1.12690709091514	1.03917962583665
hsa-miR-155-3p	1.28096047760173	1.08425151408033	1.21594988259315	1.0293421297784	0.975709209428283	1.28758508840662	1.3737863320823	1.22442781468824	0.922797401851706	1.18279879156096	0.856864843578051	0.713904469427719	1.18174331327375	1.33406273336081	1.15882737242802	0.718885245525554	0.869761385710793	1.0293421297784	0.623502887284069	1.41433931536378	1.14469899074239	0.970749184214579	0.975709209428283	0.897892552178164	1.93194003955463	1.0406687625856	0.871863223110815	1.00048737593785	1.18494475905518	0.877834947363693	1.40429805342523	1.74434949819135	1.10175180867983
hsa-miR-128-2-5p	1.07824331190942	0.974891845630922	0.690016206229425	0.911602380703863	0.761824175184133	0.840664984124771	1.11573403300992	0.805917998808603	0.537149642318526	0.671754383990696	1.09241902861181	0.560336214796958	1.4189765121489	0.825297698698394	0.847509014278234	1.02852476598104	1.22628147771093	0.574610075576354	0.943945944626082	1.12240181100475	0.86053472533546	0.962213655043048	0.81156305196484	0.619164720312995	0.782032761123625	1.32281464735846	1.56187367639475	1.03689729749022	0.775575472865256	0.618788903292194	1.05187931228683	1.17897893278976	0.911602380703863
hsa-miR-194-3p	0.949679880360933	0.949679880360933	0.831445172164998	0.644959276778521	1.07000033727729	1.15301345468722	0.949679880360933	0.949679880360933	0.954364078576507	1.23458611974373	1.28306844110687	1.13020801107437	0.772050236869723	0.634425165775314	1.05303134663944	1.00331280071105	0.843732056643443	1.00331280071105	0.918733979356093	0.717663801020861	0.750954543011723	0.715221677714566	0.949679880360933	1.13020801107437	0.939249158155936	0.783038949155371	0.949679880360933	1.07624612325355	0.999583938451795	0.918733979356093	1.05872480577434	0.6641550675965	0.818408545452354
hsa-miR-106b-5p	1.14866207618442	1.40663842640922	1.01361785088091	1.01813274784977	0.975709209428283	1.34585826923089	0.975709209428283	0.866379694742137	0.89709322202506	1.51101653507858	0.77196702423193	0.988374556523163	1.24940606688245	1.25076254774202	0.861028975924837	1.18661267138912	1.1521491164865	1.03515974631867	1.09106607039227	1.02687107047581	1.09106607039227	1.09106607039227	1.13053316031508	1.15623734014172	1.2264575324898	1.05946936449022	1.02823735832066	1.47922750204257	0.999583938451795	1.03357749242806	1.26736494745632	1.30254010211055	1.09956232212648
hsa-miR-106b-3p	0.91660168335489	1.33322904376472	1.05289896497546	0.965147618657229	0.974875519832185	1.00312291281273	0.809068278222721	0.891204130303037	1.32364102791139	0.765652613660136	1.25048456311113	0.948692708267245	1.06829072898798	1.01479008690104	1.01434210084763	0.744974911797092	0.934586260248799	1.0293421297784	0.995410387011254	0.869761385710793	0.970234603705009	0.970234603705009	0.618689417240749	0.799126644827643	1.09712981406833	1.07826232784748	0.890572354287541	1.2236051538344	0.932787863876003	0.831840247940245	0.917279514040034	1.09712981406833	0.961994685638273
hsa-miR-29c-5p	1.11625475108103	0.574346553202335	0.878773862199188	1.06093883568045	0.937046082159138	1.03555330831088	1.21486737775528	0.814773112062613	1.20353988506289	0.990249625863157	0.875963036064906	0.872261690026821	0.801796926084231	0.889743537237974	0.639957123851583	0.776571617699142	0.90787026378521	0.472440672827705	0.840664984124771	0.52898665536723	0.514058667357319	0.760461157472525	0.715905821388559	0.997318385814698	0.840664984124771	0.847177156297138	0.987788758435351	0.794238244883544	0.55057899887787	0.927208364382569	0.728942448101203	0.889743537237974	0.715905821388559
hsa-miR-29c-3p	1.42897408976891	0.824760139733529	0.987628180544158	0.93013960257995	1.30915706706307	1.26078523673124	0.757159739605245	0.864918859137233	1.02841458385189	1.05735497229553	2.11776070619227	1.30320053656111	1.21081163407809	1.42201728345241	1.07344962692102	1.14801823858477	0.869315475817495	1.27455867525253	1.23290886517481	1.15930119438144	1.00453985482838	0.869315475817495	0.98154855844285	1.47583183634613	1.45613626514913	1.03883847134194	1.14245683896866	1.08132639142847	0.79317873500901	1.1158855100362	0.772576023003457	1.46893662456573	1.1537360703299
hsa-miR-30c-1-3p	0.6432715567218	0.848425429365775	0.462577789979015	0.89364709957768	1.85417724044691	0.889367132748411	0.675207847237308	0.783038949155371	0.809068278222721	0.620450080014094	0.647481375959841	0.578209439226998	0.573842628939359	0.493813563637102	0.638532795180667	0.914752660117981	0.602688851670786	0.914752660117981	0.809068278222721	0.743555673083019	0.787102371650984	0.555711348192546	0.824760139733529	0.689065109532807	1.32363201115582	0.657899551552639	0.975571752423091	0.636234812935669	0.995388625785162	0.809068278222721	1.13113020616146	1.020542309941	1.06784485486217
hsa-miR-200a-5p	1.17436625601107	0.691551989638695	0.846147884537564	1.0293421297784	0.975709209428283	1.00395660240883	0.806856872115839	1.22511667411565	1.05867237900498	0.854012555313838	1.1377367496394	1.15489825296257	0.903028129134744	0.79787190783478	1.02424895330491	1.0293421297784	0.971746123986251	0.729924390087131	0.623502887284069	1.03808045240444	1.01615046575431	0.722352279398108	0.980074454244306	0.677796943314142	0.934018048027374	0.912638597912858	0.55274693508136	1.1022754523209	1.0929370023544	0.812428821740872	0.860517197843981	0.702627295136582	1.0293421297784
hsa-miR-200a-3p	0.783176406160563	1.15623734014172	1.08691462769711	1.30916277239883	1.20353988506289	0.937046082159138	0.975709209428283	1.10926062442854	0.922797401851706	0.824760139733529	0.883250585415185	1.15623734014172	1.18521311426516	0.919478491327532	0.912419744501223	1.0293421297784	1.12813755051697	1.12572322781277	0.944763308423443	0.986683770987971	1.08237814591931	1.02084587804419	1.15623734014172	1.0808350055958	1.11650632372897	0.809068278222721	1.14245683896866	0.762641538981494	0.984340883801138	0.783176406160563	1.13113020616146	0.662834398113297	1.0293421297784
hsa-miR-302a-5p	1.00345025771624	1.08330401759922	0.76773166158227	0.985234632635781	0.975709209428283	1.10610946121207	0.871816409160742	1.2097793573653	0.878689904709086	1.17892677151679	0.836809326510682	1.02496946582137	1.18768212626858	1.00109473679785	1.18768212626858	1.19782205331776	0.796828063168292	1.30524372033674	1.03422546448602	1.20910500911444	0.948182929221275	1.21908791637421	1.08330401759922	0.928406664507118	1.34901753852539	0.764960781080101	1.06952351642615	1.0293421297784	0.824760139733529	0.900655811280823	1.35140405771714	0.73613495568022	1.0293421297784
hsa-miR-302a-3p	0.975709209428283	1.15623734014172	0.690833570026786	0.975709209428283	1.29038830643535	1.26589120512703	0.809068278222721	0.783176406160563	1.29038830643535	0.966982486420603	0.958652919961107	1.32363201115582	1.34746387018354	0.975709209428283	1.07344962692102	0.975709209428283	0.956609807083253	1.11619055115086	0.71035130865653	0.910196604288581	1.3006257810832	1.05473968283026	1.168242012696	1.1107534347318	0.927513405497231	0.970234603705009	0.864684693425625	0.934363195009078	0.808085595687627	0.706454688462015	0.690833570026786	0.809068278222721	1.06336358445497
hsa-miR-219a-2-3p	1.36978916418368	1.14327795034062	0.900081168392892	0.990490867915138	0.829344398597856	0.881338514673783	1.0163827399773	1.49505672082619	0.9098380120506	1.02535577957747	0.525248523940704	1.06628679806816	0.968787958929076	1.14327795034062	0.952289373551667	1.2742835620234	0.856801995909687	0.722352279398108	1.14783231757753	1.24977853966345	0.912176483269079	1.01022495946157	1.0163827399773	1.1456164215591	0.864703576121531	1.13183592038603	0.818509802602177	0.921403805207972	0.814139221150902	1.10292612023509	1.13113020616146	1.0163827399773	1.20353988506289
hsa-miR-34b-5p	0.971853551814194	0.763036199119661	0.879510715680417	1.24743883178496	1.16438635508191	1.11243481626102	1.26934519078039	1.0519454904785	0.922797401851706	0.894712900403406	1.14733006561474	0.935643918894094	1.00656678837411	1.26745476586726	1.07344962692102	1.22984579728146	1.05843853136442	1.12432106454772	0.878155340929886	0.812642735790184	0.922797401851706	1.24689112171898	1.09451339952786	1.25121627491105	1.18826108410543	1.06521353847433	0.610342940873511	0.975380241957581	1.09456287322112	1.24255480490527	1.06940626554759	0.904047212992044	0.935643918894094
hsa-miR-34b-3p	1.07344962692102	1.23314610427077	0.914530672593997	1.08194587865523	1.06788450286947	1.25615102206948	0.874792580338239	1.38795419668641	1.25614363393971	1.07344962692102	1.10874767886116	1.47921897836672	0.740483560144921	0.642557593324002	1.07344962692102	1.00051630437852	0.994420966048319	0.994420966048319	0.676106636160897	1.48117369576465	0.729174797454438	1.07344962692102	1.78115395563973	2.08957609462901	1.15623734014172	0.775359118115223	0.708083358366249	1.1022754523209	0.791050979626031	1.27545361229133	1.09742104605396	1.46105986005828	1.25614363393971
hsa-miR-34c-5p	0.906424042354414	1.32226614425115	0.987787349342135	1.29736618328917	0.837693371244294	0.765885402289586	0.774790193798913	1.190937342299	0.670695003821944	0.946856330851446	0.946856330851446	0.837152105621571	1.06829072898798	0.79716499077825	1.2658751491686	0.963912620318622	1.06159734142926	1.01754554066874	0.611706298174408	1.19730842000477	1.07926948128261	1.19524211343227	0.79716499077825	0.94800777592738	1.12283157464565	0.963912620318622	0.954939580718448	0.750844949871833	0.987787349342135	1.23913314623005	1.1193336170518	0.963912620318622	1.23579509671374
hsa-miR-34c-3p	0.651630138450901	1.12647914881512	1.03160780981314	1.16012058907402	0.999583938451795	1.17904278375457	0.809068278222721	0.867957302995815	0.804549222971206	0.848634868757042	1.01091057125899	0.999583938451795	0.771481861425082	1.3689822493892	1.03247039692445	0.888860788055823	1.0293421297784	1.16806386199115	0.81520027752191	0.999583938451795	0.954821273213053	0.886081608586048	0.908876634243835	1.18411682777666	1.18826121150307	0.689923422913985	2.04653714183795	1.0725172609943	1.20881948807869	1.1158855100362	0.999583938451795	1.15623734014172	0.999583938451795
hsa-miR-299-5p	0.982596482231798	0.969220908486624	1.35706765115953	1.0141631589566	1.42984243964335	0.921820322822822	1.3737863320823	1.28543851742356	1.14909995643217	1.51808860761964	1.09785440639619	1.04008506019601	1.06115334527842	1.38253989472218	1.02884719434855	0.836645495453972	1.02220474606885	1.31757987997152	1.14418338449468	1.20196762540488	0.836645495453972	1.49354415873607	1.09546703608205	1.14909995643217	1.15623734014172	1.48103321850665	1.14909995643217	1.09513806861135	1.37561117027523	1.07128307746373	1.52258506693369	1.35618205885599	1.02220474606885
hsa-miR-299-3p	1.17436625601107	1.0293421297784	0.666023440942308	1.08297505012852	0.848813999064962	1.30535678439823	1.0293421297784	1.32748797991385	0.645630141246538	1.61632396054223	0.909490406804221	0.687467579237977	1.3142483691612	0.928870106694011	1.3142483691612	0.942493708405941	0.742866175347472	1.08297505012852	0.998396228773561	1.09171337275456	0.922797401851706	0.700924076220011	1.0293421297784	1.58543988500875	1.28255134078538	1.26877083961231	1.07599388100459	0.934363195009078	0.878393060083648	1.38114959340328	0.971746123986251	1.0293421297784	1.0293421297784
hsa-miR-301a-5p	0.759992857242804	0.75207905943999	0.840664984124771	0.923562996313813	0.834489460007015	0.918932973525986	0.873854500082922	0.861444395561778	0.903028129134744	1.24754537718177	1.14245683896866	1.13646806742476	1.17559181992823	0.717532477167507	0.986701860627072	1.00871251103	0.728830373850258	0.842204002372289	1.08514989857669	0.944043501836641	1.04264912482589	1.07327457615416	1.02312025522767	0.75207905943999	1.02312025522767	0.654794639823736	1.14245683896866	0.882493261955675	0.804990867016567	0.697874256490769	1.20541232228731	0.975709209428283	1.16972871993165
hsa-miR-301a-3p	0.778942198275904	0.636450928894937	1.34951397912275	1.0293421297784	0.778942198275904	0.842020358875302	1.3324403176631	0.934363195009078	0.915243729814934	0.967297213483226	0.828678813113819	0.840664984124771	1.0638484376587	1.15623734014172	0.744974911797092	0.934363195009078	1.19598621302612	0.851073719032793	1.09960511499175	0.9941274444773	0.655845347826766	1.06634828499745	0.817206467696757	0.817206467696757	0.713904469427719	0.934363195009078	0.92902306090168	0.72129552456229	0.870262546686785	0.896069910545994	0.934363195009078	1.11489132572252	1.02178845774163
hsa-miR-99b-5p	1.05537145884575	1.0784206828916	0.78810309412241	0.90244691941508	0.897892552178165	1.10122612650446	0.975709209428283	1.19554775945367	1.13833462842245	0.770495819444254	1.33406273336081	1.2458153539057	1.06829072898798	0.493813563637102	0.834603087251105	1.46746223744667	0.951525472528283	1.0293421297784	0.944763308423443	0.717663801020861	1.00245965126917	0.862206879562535	0.824760139733529	0.897892552178165	0.840664984124771	1.22211908838612	0.777836272053164	1.01402544442655	0.922029663829153	1.19554775945367	1.13113020616146	1.0293421297784	1.0293421297784
hsa-miR-99b-3p	1.2091491477183	1.30718640983648	0.840664984124771	0.975709209428283	0.892746039851585	0.893576791701348	1.40780619430108	0.975709209428283	0.975709209428283	0.958652919961107	0.783176406160563	1.05249574602837	0.955939936711321	1.2091491477183	0.912419744501223	1.19782205331776	1.0293421297784	0.862594500238029	0.99767511600002	1.06229418897851	0.843782879163527	1.17179494773895	0.975709209428283	0.870329746581862	0.757701814548073	0.830058303097092	1.00228053836074	0.962099151712986	1.01729294300125	1.16879731761278	0.690833570026786	0.726105108646023	1.0293421297784
hsa-miR-296-5p	1.20353988506289	1.222556469508	1.42675376706932	0.937970434549594	1.20353988506289	1.41412938722631	1.17436625601107	1.2827126799078	1.47040292901147	1.27725886275022	0.851333562918674	1.32363201115582	0.990682504161432	1.22956921413024	1.00007411952791	1.0293421297784	1.20353988506289	1.37817704287924	0.783176406160563	1.20910500911444	1.26739269245091	1.6016170077169	1.32363201115582	1.42842460449327	1.39653853991379	1.06292828292468	0.838173616508115	1.1022754523209	1.18494475905518	1.1986233131254	0.918664245661391	1.45097381759223	1.29119426008958
hsa-miR-296-3p	1.02963631723618	1.24640835833413	1.01758702346815	1.10714718741016	0.830979270653402	1.47336922274393	0.563888182578374	0.861744447283553	1.05880994628801	1.7432783722467	1.38090571230424	1.69945736125728	1.1158855100362	1.41186779099257	1.21362592752894	1.02903708866374	1.4421943357023	1.00238318017045	0.962428848253639	1.2696093765889	1.03909897343611	1.10604801397795	1.43798127605244	1.05351426706004	1.15623734014172	1.17890207238094	0.862025505334245	1.1158855100362	0.911303519991327	1.03130668868124	1.13113020616146	0.949244578830638	0.753010609098083
hsa-miR-130b-5p	0.975709209428283	0.779623471117618	0.840664984124771	0.783176406160563	0.975709209428283	0.958819933792921	0.627667828581549	0.783176406160563	0.939166282815421	1.20698252846096	1.12529385116667	0.999583938451795	0.857891460518832	1.13236261111821	0.744974911797092	1.3737863320823	0.722352279398108	0.98420546116249	1.42045535329285	0.869761385710793	1.03743315004215	1.34991160305879	0.975709209428283	1.11110067152581	0.975709209428283	0.809068278222721	0.949679880360933	1.22907975955768	1.54938948519035	1.46290813515069	1.10725547713795	0.809068278222721	0.840664984124771
hsa-miR-130b-3p	1.33544600906362	1.00528827044697	1.21105797017008	0.783176406160563	1.89811885225656	1.31548293798349	1.17436625601107	2.20510155631769	0.881212688675672	1.0796127757749	1.3229849696821	1.5351060428741	0.86144341595871	1.15623734014172	1.16266103228704	1.43302597999373	1.75172105347457	0.982039584857237	0.822594045479128	1.20910500911444	0.922797401851706	1.58526036380058	0.824760139733529	1.18718324114656	1.15623734014172	0.989596408936161	0.958364402766604	0.974115570699774	1.18494475905518	0.944763308423443	2.43921057230652	1.56718749950616	1.53529917117757
hsa-miR-30e-5p	0.939837800732353	1.08531226470383	1.10918699372735	0.684213130851903	0.726770130285564	1.14317137505864	0.809068278222721	0.949679880360933	0.881451387432501	0.934363195009078	1.10658543027273	1.61764785904215	0.903028129134744	0.912159161325903	1.03757821822509	1.2140720446907	0.828415371291588	1.04559212115135	1.07128737833259	1.03808045240444	1.23152128375498	1.39003632345525	0.788888731037599	1.12036593144579	0.963712529755865	0.825318269595667	0.908333865941729	0.626592932246457	0.841010131106475	0.961013299796389	0.876767189216928	1.12036593144579	0.787399998589691
hsa-miR-30e-3p	0.783176406160563	0.651807272977392	1.05549026252539	0.783176406160563	0.818547863055091	0.922485867593169	0.707448881678659	0.83908273023416	1.01615046575431	0.690833570026786	0.783176406160563	0.896571308198368	1.06829072898798	1.24959040404433	1.00577280840383	1.11635131850209	1.30429279728655	1.56200875318007	0.577928057294295	0.773570125094458	0.922797401851706	0.918113203636132	0.824760139733529	0.975709209428283	1.21214366421532	0.657899551552639	1.19836316304225	1.47922750204257	0.918113203636132	1.00066963249704	0.918113203636132	0.727597543407058	0.856389263022264
hsa-miR-26a-2-3p	0.820623145989569	0.706055132765574	0.999583938451795	1.33480739322763	0.857004202460328	0.878111723953777	0.975709209428283	1.21431461751881	0.519734785203133	0.824760139733529	0.958652919961107	0.873739059996741	0.903028129134744	0.802556106050354	0.798113513136906	1.23526879314676	0.57902356203854	0.478290706754661	1.04264410714943	1.20910500911444	1.09106607039227	0.862206879562535	0.710453908369212	0.975709209428283	0.714820105669716	0.657899551552639	0.815283011882171	0.983570445352947	0.824760139733529	1.30916277239883	1.38811187290412	0.690363271254766	1.24098662489189
hsa-miR-361-5p	0.975709209428283	0.708742844318982	1.38801355216437	1.12863464168539	0.690802970045485	1.55658155208396	0.872357743149781	0.980625781365773	0.953743302856546	0.824760139733529	1.04915649397802	0.819055807738356	0.803773025071981	0.795181078714843	0.975709209428283	1.0293421297784	1.09263159470546	0.637899540503413	1.10715878702852	1.1013699173315	1.15435553531933	0.925496344489595	0.870780133279848	0.975709209428283	1.32751667305317	0.840014179227561	1.06575889369232	1.10218454919436	1.65021373940424	1.32751667305317	0.981402668563192	0.726123863040356	0.90395444905183
hsa-miR-361-3p	0.836809326510682	0.780652642590909	1.56801822224875	0.836809326510682	1.0293421297784	1.03371479373544	1.17436625601107	0.812934597487169	0.976430322201824	0.878393060083648	0.958652919961107	1.6756226542436	1.25696787464161	0.882218355467822	1.0293421297784	1.05910032110501	0.923394306060912	1.0293421297784	1.10715878702852	0.869761385710793	1.12082426171888	1.14959489186202	0.975709209428283	0.931601712285663	1.0293421297784	1.57926857142924	1.56269104019211	1.76044472115408	0.824760139733529	1.5080448037666	1.13113020616146	0.975709209428283	1.0293421297784
hsa-miR-362-5p	0.673239187439673	1.33406273336081	1.20736699718335	0.656281195797242	1.0293421297784	0.744466490376905	0.86270119857284	1.304682536301	1.05867237900498	0.824760139733529	1.06988184610338	0.894297904474889	1.29289866558294	0.848813999064962	1.02364867064349	1.22408567810613	1.05383923108671	1.25128183251592	1.13301202593162	1.41433931536378	0.795902191488385	0.907256914502857	0.82600855545211	0.935989065875798	0.894297904474889	1.02386752405513	1.43579582982879	0.663975861223629	1.29617368519745	1.15946211842266	0.971746123986251	1.00653668616555	1.0293421297784
hsa-miR-362-3p	0.975709209428283	0.981183815151557	0.690833570026786	1.03481673550168	0.975709209428283	0.69630817575006	1.15049152698755	0.782932250820561	0.918496078397064	0.824760139733529	1.3101880043373	0.999583938451795	0.745958165868195	1.16731510382044	1.0789242326443	0.748684487447906	0.722352279398108	0.862206879562535	0.788651011883837	0.574694887232828	1.12721639184299	1.02632048376747	0.824760139733529	0.98948971060135	0.840664984124771	0.975709209428283	0.955154486084207	1.10775005804418	1.24257225337687	0.950237914146717	0.923587809359406	0.80896157988791	1.20353988506289
hsa-miR-363-5p	0.944763308423443	0.78847410462129	0.939423174316044	0.944763308423443	0.925620471567745	1.00225188638765	0.939423174316044	0.746890371048324	0.934112253872739	0.734841184271172	0.944763308423443	0.999583938451795	1.06461503139762	1.29777669824858	0.763435148040046	0.888860788055823	1.3524790914908	0.737589008162605	0.908477273311204	1.03808045240444	1.08438430411459	1.1574163538924	0.939423174316044	0.702329726503197	0.623985513965362	0.819486453815519	0.913393845248695	0.77192984313639	0.78847410462129	0.944763308423443	0.654547534914547	1.13729611169116	0.993056094666163
hsa-miR-363-3p	0.975709209428283	0.677796943314142	0.999583938451795	1.00546740075489	0.95183448040477	1.15516805473106	0.975709209428283	0.918220631464075	0.772525351609859	0.958652919961107	0.71035130865653	0.975709209428283	1.59689388902453	0.95183448040477	0.999268165873684	1.0293421297784	0.665871983411001	0.949055300934995	1.2827126799078	1.41433931536378	1.35424111382337	0.85739650470162	0.677796943314142	0.959804365037041	0.927513405497231	1.50176092205561	0.753961543029652	0.762641538981494	0.999583938451795	1.09201078101269	0.918113203636132	0.895916699595181	1.17966515603938
hsa-miR-365a-5p	1.18997159537706	1.92814530247323	1.87118303678361	1.15276762670296	1.20353988506289	2.18838369808565	1.18100937347458	0.936592888320055	1.77309597132024	0.922625897703658	1.29587332112815	1.32351191444174	1.06829072898798	1.15623734014172	0.560442022472231	1.32091866310959	1.35695636722238	1.41852887298476	1.09817979058293	1.15623734014172	0.808881688592294	0.902558709668058	1.09913470635284	1.15623734014172	1.45517713479389	0.811316033712131	0.949679880360933	0.934363195009078	0.978176621893021	1.5080448037666	1.17148203626698	1.30965382230121	1.0293421297784
hsa-miR-365a-3p	1.34111388555144	1.19380689242167	1.41332417743989	1.43462012504686	0.933221289341761	0.87902074892658	1.14245683896866	1.31412734933803	1.16105196497637	1.064670866942	1.12540054950148	1.00741261366514	1.27953803500712	1.03130148665947	1.07344962692102	1.59265486806087	1.06075679920864	1.15533413323123	1.53688979919532	1.03650901525117	1.08954503139208	1.24885047860005	1.19869615767356	1.59265486806087	1.3229849696821	1.38537981013998	1.22572927959286	1.14245683896866	0.874648084969543	0.983119073225252	1.0848608331765	1.32083152247902	0.844544572854514
hsa-miR-365b-5p	1.01347065355462	0.824760139733529	0.711388293370862	1.23601279951679	0.970234603705009	0.998481996685558	0.809068278222721	1.2827126799078	0.772525351609859	0.953178314237833	0.995199566891606	1.15076273441845	0.761038283488997	0.995341737685274	1.0940043502651	1.0293421297784	0.742907002742184	1.52044464097772	1.12672885543956	0.58977500485363	1.085591464669	0.716877673674834	1.52016104535585	0.967027737832009	0.840664984124771	0.803593672499447	0.77236166632989	0.630897664217586	1.14185153655028	1.11041090431293	0.685358964303512	0.995341737685274	0.868446527321953
hsa-miR-365b-3p	1.34111388555144	1.19380689242167	1.41332417743989	1.43462012504686	0.933221289341761	0.87902074892658	1.14245683896866	1.31412734933803	1.16105196497637	1.064670866942	1.12540054950148	1.00741261366514	1.27953803500712	1.03130148665947	1.07344962692102	1.59265486806087	1.06075679920864	1.15533413323123	1.53688979919532	1.03650901525117	1.08954503139208	1.24885047860005	1.19869615767356	1.59265486806087	1.3229849696821	1.38537981013998	1.22572927959286	1.14245683896866	0.874648084969543	0.983119073225252	1.0848608331765	1.32083152247902	0.844544572854514
hsa-miR-302b-5p	1.17436625601107	0.876453989896924	1.16231696224303	0.783176406160563	0.795181078714843	0.840664984124771	0.883127689868586	0.98931926714358	1.20222042327134	0.824760139733529	0.958652919961107	0.999583938451795	0.975709209428283	1.15623734014172	1.07344962692102	1.0293421297784	1.07697364217027	0.769625360002838	0.44297475657063	0.869761385710793	0.922797401851706	0.574610075576354	0.824760139733529	1.34077022946658	0.975709209428283	1.14245683896866	0.949679880360933	1.47922750204257	1.18494475905518	0.818263313672337	1.13113020616146	1.56718749950616	1.0293421297784
hsa-miR-302b-3p	0.962372868835866	1.00395660240883	1.13693143487346	0.965008003199254	0.888599741444846	0.98706732677347	0.950323682058713	0.783176406160563	1.11643041707945	1.17350598082764	0.766287130525201	1.33806893718041	1.08222459181005	1.13934806450636	0.661041539762555	1.57352628767734	1.32443100002389	0.756441672615044	0.919377781053873	0.805427259131645	1.27026253306757	1.00395660240883	1.46130152449998	1.00395660240883	0.742151862408268	1.07812271238951	1.20165013295404	1.11355965768438	0.999583938451795	1.00395660240883	0.892727676266563	1.06912787215829	1.82389442964696
hsa-miR-302c-5p	1.43781741389169	1.51185514990606	0.542936955623428	0.880119055383469	0.797545982278131	1.10089925163174	1.04989680370436	0.949679880360933	1.04489187783191	0.931662095508422	1.03116237874909	0.842930536761868	1.16647928701536	1.2391603673089	1.09018154594809	0.985803437278728	1.65221628448366	0.872688728088474	0.985803437278728	1.11058991119243	1.16357552918026	1.00706537687113	1.41968849802234	1.04821866821627	1.07209339723978	1.54180759353085	1.14245683896866	0.641286189231703	1.06558866521517	1.10210500886313	0.747679300773138	0.664891885340438	0.858908226915407
hsa-miR-302c-3p	0.844162941718621	0.807619496055144	1.5806141089652	1.08315668267212	1.15048040734052	1.02783133143234	0.999583938451795	1.24421616595515	0.734028837657212	0.827106652251445	1.10396032501601	1.11774082618908	0.864531615182097	1.19118983284395	0.769546843984363	0.768849640820605	1.05321685880191	0.823710365609888	1.51895275216071	1.07755874140477	1.29126742147442	0.992029432303538	0.807619496055144	1.3646449584901	0.675407955475072	0.994109332728521	1.27227939170966	0.892464091722497	1.05339849134552	0.984339242326538	0.879616689683485	0.975709209428283	1.05321685880191
hsa-miR-302d-5p	1.08921153929403	0.824760139733529	1.16622486965736	0.902775886885782	0.965825396799918	1.00730591533033	0.668598847072238	1.2827126799078	0.975709209428283	0.824760139733529	0.975709209428283	1.0296710972491	1.18179305885373	0.975709209428283	0.762031201264268	0.776983872079072	0.782207419856964	0.88899321060367	0.949817337366125	0.831166130886609	0.961184480672742	1.02084587804419	0.707383755445879	1.08921153929403	1.20276779627022	0.861083409371063	1.34564069678708	0.951419484476254	1.05837851616256	0.896678736026311	1.35066513307511	1.36331944256554	0.840664984124771
hsa-miR-302d-3p	0.964127525684381	0.958652919961107	0.876520502234172	0.958652919961107	1.09369714526462	0.986900312941656	1.10367704619377	1.3185681980172	1.13285067524559	1.24903376506718	0.783176406160563	0.823608694657595	0.938883647244145	1.08554813032443	0.841730534683929	0.862962847633429	0.852705096243617	0.791517669745241	1.14301430513792	0.905616903820194	0.90574111238453	0.898062397671936	1.08554813032443	1.64362358691546	0.999583938451795	0.958652919961107	1.56269104019211	0.646198458982912	0.86061565784293	0.874074098606148	0.953968721745533	0.662834398113297	1.0651976478878
hsa-miR-367-5p	0.95183448040477	1.1732936296089	0.816790255101258	0.934125475855317	0.913590608676248	0.980081873385319	1.23361003147438	1.12136011575947	0.789581641077035	0.975709209428283	0.975709209428283	0.840664984124771	1.42526848166953	1.38545935047121	1.20849385222453	1.0293421297784	0.886817675177969	1.56269104019211	1.25111597400575	1.01420572338093	1.28444898191808	0.989249172142145	1.01606103953381	1.20059392885867	0.725559145271108	1.27750106427217	0.809503579753017	0.939837800732353	0.808085595687627	0.961819597890619	0.69630817575006	0.944112503526233	0.857721273591947
hsa-miR-367-3p	0.783176406160563	1.09106607039227	0.948193169875409	1.09106607039227	1.00810290081557	1.09106607039227	1.03743315004215	1.34443662052166	1.00728161042859	1.33737435802665	1.06702173796227	0.932147116065245	0.827593028128359	1.06719134136876	1.16055909490446	1.12082426171888	0.902155077098081	1.09106607039227	1.03624544036392	1.17134265239523	1.01427953379218	1.13078966911376	1.00810290081557	1.2893794608902	0.927774452108208	1.17485053035594	1.17485053035594	1.43778580876807	1.5114891734708	1.1158855100362	1.13113020616146	1.10484657156534	1.09106607039227
hsa-miR-376c-5p	0.72406888008717	0.858325074027581	0.940476412378403	0.970234603705009	0.657190674790711	0.944849076335439	0.809068278222721	1.14135680531777	0.772525351609859	1.21654289133939	0.970234603705009	1.50416014186926	0.921011690858361	1.15623734014172	0.715625577050306	0.859511453309036	0.697539150447146	0.832857544815749	0.915413973676656	0.970234603705009	0.783471918135884	1.2191736842862	1.12688800539494	1.15623734014172	0.970234603705009	0.970234603705009	1.24293005696287	1.11049044464415	1.02505523373336	0.963704536874003	1.23160342415567	0.662834398113297	0.941138202118987
hsa-miR-376c-3p	1.38274855398478	1.20716752299749	1.05321685880191	0.964039447273239	0.873870465123764	0.96864612415018	1.0293421297784	0.749668718313357	1.0293421297784	0.878393060083648	1.25368576511092	0.999583938451795	0.903028129134744	1.15623734014172	1.13372023844776	0.948965161528512	1.0293421297784	0.775985199748227	0.944763308423443	0.923394306060912	0.964170860028948	0.775985199748227	1.26746626628399	0.789025869456411	0.982091141065645	1.14245683896866	1.40429805342523	1.39394160605007	0.878393060083648	0.783176406160563	1.13113020616146	1.15623734014172	1.41433931536378
hsa-miR-369-5p	0.992843940983945	1.22839365558827	0.784531780911094	1.12304034066271	1.27569620050943	0.934363195009078	0.928006201061502	0.732138003055396	1.0109693706382	0.4996268741098	1.2146131544152	0.948143696182146	1.16198893987229	0.919021236780442	0.84282633710147	1.12304034066271	1.20353988506289	0.851073719032793	0.944763308423443	0.829986808444866	1.64469796697166	0.680684564535414	1.06940742031259	0.974715025114602	0.851073719032793	0.934363195009078	0.934363195009078	0.726269551049501	0.755166732333776	0.508289193521465	1.38566518447904	0.756532608997604	0.912821299571314
hsa-miR-369-3p	1.111490007541	1.67197177973714	1.13536473656451	1.00395660240883	1.20353988506289	0.826614368139504	0.975709209428283	0.924294352991364	1.05867237900498	0.958652919961107	1.30867720599124	1.21170310352845	1.2040715271007	1.13085181277215	0.887034217131654	1.0293421297784	1.00395660240883	0.931800286962289	0.919377781053873	1.00554218382351	0.922797401851706	1.53730551282254	0.712831232106162	1.69220519417355	1.06917734585155	0.944849076335439	0.924294352991364	0.908977667639509	1.07301585142781	1.00395660240883	0.837169698684801	0.950323682058713	1.09161097743552
hsa-miR-370-5p	0.903028129134744	1.20908763099467	0.940797808779186	0.970556000105792	0.975709209428283	0.810685293000967	0.782437900020418	0.871818213737473	1.14475375539028	0.903028129134744	0.745795539059651	0.999583938451795	0.903028129134744	0.916923079755674	1.0322714674754	0.864826634771273	0.656904004809337	0.842204002372289	0.944763308423443	1.11634844180566	0.730194663847691	0.807988497142739	0.619010813641532	0.903028129134744	0.792172458828934	1.14245683896866	1.08683204814229	0.730194663847691	1.30479648202936	0.903028129134744	0.996381193037347	0.916923079755674	0.677796943314142
hsa-miR-370-3p	0.946412488777113	0.697681170021322	0.934363195009078	1.09394393907669	0.82724334827978	1.12911388392557	0.965309096013919	0.887931742802247	0.98453626722083	1.0367710553445	0.83551380289504	1.15623734014172	1.11503904474571	0.707159402622288	0.997156590502402	0.66090702082187	0.652854882536626	0.934363195009078	0.879205019794567	0.945646150805757	1.0806659569779	0.862206879562535	1.06017315284714	1.07731137115791	0.771630171217843	0.959834490290644	0.939279766946569	0.934363195009078	0.824760139733529	1.1158855100362	1.58819133277147	0.873670087521007	0.677796943314142
hsa-miR-371a-5p	1.4363814743349	1.08330401759922	1.03542175187971	1.10900437919587	1.05537145884575	0.778941043510903	1.05537145884575	0.942757150228172	0.795902191488385	1.50096709957824	1.06952351642615	0.669796972285099	0.995357406445479	1.15623734014172	1.0293421297784	1.32967883493968	1.38876512660304	1.0293421297784	1.18682103644599	0.923394306060912	0.878689904709086	0.947912555501694	0.763036199119661	1.05537145884575	0.840664984124771	1.04989685312248	1.06952351642615	0.816274459331613	1.07924618786926	1.0429521874937	1.05819688361896	1.0293421297784	1.00024572819238
hsa-miR-371a-3p	1.17436625601107	0.975709209428283	1.03932203070755	0.981833452743346	1.17436625601107	1.30955897412447	1.4570865177011	0.981833452743346	1.36341242099121	0.805424006739957	1.05956954905115	1.10050056754184	1.41979387594626	1.28655405632576	0.913753149571273	0.943631958379875	0.970678014800837	1.33066836584418	1.08329260383656	1.47961788413156	1.21988401541585	0.963123508652579	1.30429587816224	0.928200532393227	1.52108599438686	1.16889165028779	1.36327096412087	1.20319208141095	0.777251462698473	1.31454255661898	1.19096865572537	1.46423607165559	1.30445651415293
hsa-miR-372-5p	1.08178473645137	1.44756506322656	1.16231696224303	1.42266510226458	1.02301175434945	0.823428471695392	0.795181078714843	0.896678736026311	0.922797401851706	1.07215524982685	1.44756506322656	1.15623734014172	0.975709209428283	0.75605992318975	0.975709209428283	0.936760610218705	0.933050850637853	1.10524053375806	1.05071113214093	0.933050850637853	0.871502952720066	1.12679370176168	0.938262469599277	1.06365582058203	0.680557899293844	1.08373693357076	0.585435961108055	1.10218454919436	0.999583938451795	1.0233039904765	1.24463253602721	0.922570608088469	0.90395444905183
hsa-miR-372-3p	0.946535580376461	1.15623734014172	1.49565633384745	1.03481673550168	0.80896157988791	0.776125926774227	0.80896157988791	0.788651011883837	1.11626838479713	1.09386781927071	1.16731510382044	0.771753262817191	1.03278477317648	0.940203253616779	1.03794367110952	0.656662981779927	0.975709209428283	0.975709209428283	0.68109889307622	0.763983841927277	1.65017257269494	0.79301520240959	0.80896157988791	1.161711945865	1.00505854417507	0.975709209428283	0.949679880360933	1.15987145811305	0.957114083420573	0.909257352611939	1.15598847101324	1.33935682387155	0.801511454143797
hsa-miR-373-5p	1.16438635508191	1.15623734014172	1.03542175187971	1.01487289102142	0.376109557598927	1.0293421297784	1.00109473679785	0.663825319540657	1.08405790637455	1.29037364013769	0.820468308259668	1.01805272844028	1.28160926424482	1.36382092468742	0.927810597580598	0.63572846824308	1.09447524522562	1.05472765714797	1.31995299256834	1.06346597977401	1.12175366311048	0.763287221229984	1.3799966217387	1.52944737512022	0.60436826690296	0.703085195324117	1.35066513307511	0.964121386335685	1.05804954869186	0.644991794459124	1.16088839748806	0.809068278222721	1.39221703071652
hsa-miR-373-3p	1.13343523752038	0.86607140040141	0.958652919961107	1.13668548619848	0.808925382362841	1.00395660240883	0.636590992022371	0.829409581620447	0.750320115651356	0.93468150082817	1.10152582047797	0.989453513076281	1.08813816261073	0.934778190937595	1.03251860843033	0.915534853660146	0.76012357668392	1.15689103482707	0.953736348023617	0.997149433913754	0.766973662454492	0.745170017439407	1.32363201115582	1.1652103797419	1.15115472495547	1.15115472495547	0.699234475123825	1.1022754523209	0.843601312247168	0.953736348023617	0.964346379096016	1.04659953111485	1.20353988506289
hsa-miR-374a-5p	1.64769904870364	1.04592940177636	0.999583938451795	1.11135897746923	1.36294854678739	1.33845144547908	0.975709209428283	1.44689417204206	0.984521342465574	1.16888272764239	1.11806158168561	0.791000615994055	1.06829072898798	1.03743315004215	1.39583500526004	1.3737863320823	1.1521491164865	1.52616911973815	0.693723079632144	0.946857532277129	0.828220815202393	1.09106607039227	0.739520883928009	1.2264575324898	0.948193169875409	1.14245683896866	0.777836272053164	1.26168411404541	1.18494475905518	1.00648724903731	0.988333395984207	0.975709209428283	1.36294854678739
hsa-miR-374a-3p	0.619606267089554	0.824760139733529	0.912419744501223	0.996998565856182	0.912419744501223	1.00395660240883	0.809068278222721	0.783176406160563	0.672900184109898	1.01071823106927	0.892559621226848	0.936294473524736	0.903028129134744	0.770212542128134	0.68950785054486	1.46144593684999	0.996998565856182	0.690008715475888	0.912419744501223	0.837417821788573	0.922797401851706	0.851595617738768	1.45287534949648	0.79241657581131	0.713904469427719	0.643651388011147	0.777836272053164	0.698002545641205	0.79241657581131	1.20354511480389	1.09878664223924	1.15623734014172	1.33278322340355
hsa-miR-375	0.869761385710793	1.24282231969195	0.958628721032803	0.869761385710793	0.886817675177969	0.751773449874457	1.2609512355613	0.549548257920774	0.854984137794752	0.777418549577016	0.869761385710793	0.751773449874457	1.33090234169595	0.810110612198611	0.831559891347322	1.0293421297784	0.869761385710793	0.994133812107528	0.741075067213214	1.00541676790421	1.39984686427212	1.28028736855487	0.689233254997353	0.783804922314536	0.848219490273029	0.657899551552639	0.949679880360933	0.762641538981494	0.795895697241567	0.944763308423443	0.690833570026786	1.27442790831523	0.917063930631958
hsa-miR-376a-5p	1.17436625601107	0.999583938451795	0.999583938451795	1.05321685880191	0.942508374703602	1.26460414071984	1.16983038547121	0.919921689034327	0.6623145211946	0.98252764898462	0.92688857043923	0.795627991840703	1.09216545801149	0.802556106050354	0.999583938451795	1.51363477493203	1.41263985562655	1.19782205331776	1.02168116954851	1.00631610288257	1.06130787906566	1.55622254499039	0.945951018101677	0.848634868757042	1.02345866747531	0.938500892357564	0.938500892357564	0.934363195009078	0.969825747125189	0.912998958901566	1.32090694174851	0.809068278222721	0.999583938451795
hsa-miR-376a-3p	1.14415597942753	0.975709209428283	1.16231696224303	1.30916277239883	0.975961851652408	1.04245311636148	0.855379057255983	1.08567523345266	0.985845664280773	1.03808045240444	1.09370524323081	1.03808045240444	1.62076861804804	1.46911505663051	1.04747206777092	0.747898456705691	1.24266244244932	0.862206879562535	0.944763308423443	1.00481370898049	1.64469796697166	0.874715190249555	1.33277660333433	0.959812463003228	0.752400983380367	0.667044143731153	0.777836272053164	1.14077196627355	1.5960688666557	1.07981563169314	0.729330083979433	0.94412060149242	1.17332960847935
hsa-miR-377-5p	0.970234603705009	0.672322337590868	0.840664984124771	1.15891174935864	0.814762939050371	0.685358964303512	0.7811121771853	1.07924949994117	0.784107035353761	0.820403189607024	1.12993108105476	1.15076273441845	1.06281612326471	0.85467750611923	1.06797502119775	0.9936904010117	0.857119894514755	1.0293421297784	0.99688470849232	1.03260584668117	0.621924624617412	1.18822778328136	0.987290893172185	1.15076273441845	1.15076273441845	0.970234603705009	1.35066513307511	0.934363195009078	0.994109332728521	0.944763308423443	0.745890968372485	1.61803450313541	0.840664984124771
hsa-miR-377-3p	0.644026731847787	1.1855675893683	1.24528013181973	1.06716863073919	0.845604708558192	1.5549659003057	1.89237788213058	1.67402821619824	1.05867237900498	0.936539273831278	0.958652919961107	1.54587130472739	0.744214554008177	1.05867237900498	1.12314959885663	0.890192455465626	1.06439021075011	0.945170049139233	0.944763308423443	1.12104362198114	1.12824301813813	0.988452186656906	1.00503945865486	1.05867237900498	0.878491485085557	1.40659518073251	1.11006314758137	1.1022754523209	0.792366448346241	1.02772647800014	0.728660070987572	0.690027807876111	1.06439021075011
hsa-miR-378a-5p	0.975709209428283	0.850789468800879	0.999583938451795	1.25552985204871	0.762641538981494	0.866694313192121	1.20039558507842	0.896046960010815	0.62690285740228	0.850789468800879	0.809205735227913	1.38692147608288	1.20698252846096	0.705847058251062	0.912419744501223	0.975709209428283	0.975709209428283	0.925496344489595	1.22907975955768	1.10049568334198	0.694774442310906	0.946638380999931	1.1026044197916	1.13236261111821	1.24066884157912	0.946359874681496	0.975709209428283	0.762641538981494	1.13131183870506	1.01391070379175	0.918113203636132	0.975709209428283	1.09263159470546
hsa-miR-378a-3p	0.947905977028384	0.80896157988791	0.937212695475636	1.39601119377129	0.769785127243284	1.52563565107912	1.3737863320823	1.25092973533971	0.727475720117275	0.825877795330298	0.791905290420735	0.696197803897831	1.26061544881108	1.1107534347318	0.999268165873684	1.05359035892364	0.807390142734633	1.19407170064622	1.2827126799078	0.869761385710793	0.695629379878159	0.709654300879866	1.09386609716556	0.98948971060135	1.15623734014172	0.642320648682349	0.975709209428283	1.03990420934474	0.673041370384115	1.44420699770234	0.777681991399246	1.15623734014172	0.862594500238029
hsa-miR-379-5p	1.15904957065921	0.997663532796403	0.722168635901121	1.21418383762951	0.991959200801229	0.856914975497717	0.934363195009078	0.68819747139124	1.05867237900498	0.841010131106475	1.13155631302398	1.17248733151467	0.573659478145111	0.88073027465896	0.640807702191907	0.934363195009078	1.42010019247737	1.2140720446907	0.796406280346943	0.748998866895195	1.20079902068913	0.747513468639227	0.677796943314142	0.856095205607864	0.759580877449808	0.793751592870866	1.11066207207313	1.2827126799078	2.06821749584923	1.29384608704698	1.1473801975344	0.694169463987631	1.03671580306308
hsa-miR-379-3p	1.0761824274225	0.778270161308358	1.03027611362714	0.883649624154779	0.975709209428283	1.27951600174879	0.84366836081239	0.944205274637659	0.917322796128432	0.845314863077605	1.27495520728742	0.861219707468846	1.00350134712896	0.91660168335489	0.78037889588533	0.82975326198243	0.908510663091141	0.856732273839261	1.2827126799078	1.03260584668117	0.970234603705009	1.21425711234871	1.26452448508242	1.36132495281066	0.878752471764535	0.909541496216937	1.50358351411872	1.12283017566498	1.05290391043928	0.662344939473303	1.07202268008806	0.683389121457372	1.04989685312248
hsa-miR-380-5p	1.01705522384749	1.55658155208396	1.13844223321952	0.615956089995558	0.793587439986334	0.882010998543975	0.95183448040477	0.814122307165403	0.96414341627091	1.14850480144772	0.824522420579768	0.975709209428283	0.879153400111231	0.843902120469558	1.23674071978757	1.10329309058369	0.763698293817312	0.698477550374595	1.25883795088428	1.07942646682365	1.26739269245091	0.574610075576354	1.00665511043312	1.13236261111821	0.975709209428283	1.14245683896866	1.1734027399735	0.975709209428283	0.866106154152734	0.975709209428283	0.959459218055337	1.39426534357038	1.06028803078324
hsa-miR-380-3p	1.20796623642551	1.30430454203421	1.21222102033389	1.27940458107223	1.20353988506289	0.861083701891972	1.03149335549421	0.783176406160563	0.8930392105251	0.928894728634501	0.945253814937918	0.856711037934935	0.926902858158256	0.800926891869013	0.715216720470486	1.19782205331776	0.633844192066893	0.777172909426461	1.07740059570191	0.924582015739146	0.665163570901863	1.07566650807255	1.35085333351985	0.975709209428283	0.864539713148283	0.858972336313583	1.16633156799217	1.12615018134441	1.01016244149591	0.753418214833957	1.18103426425232	1.01336443962486	0.854559812219131
hsa-miR-381-5p	1.86805626773512	0.975709209428283	0.981788831529592	0.574610075576354	0.892746039851585	0.840664984124771	1.17436625601107	1.64469796697166	0.926115213969151	0.958652919961107	1.05949366939196	0.999583938451795	0.820064959558046	0.975709209428283	0.829456574924526	0.946378960201704	1.12057671548619	0.779243709985837	0.700213236583865	1.03808045240444	0.610342940873511	1.01002770119617	0.975709209428283	0.975709209428283	1.68078247173661	1.32363201115582	0.777836272053164	1.10218454919436	0.999583938451795	1.12863464168539	0.918113203636132	0.975709209428283	0.840664984124771
hsa-miR-381-3p	1.07257112558891	1.46046438132967	0.729670323552633	0.666092207516827	1.13836861531343	1.09543873434931	1.3473191227672	0.88450861061148	1.00676692855406	1.15882031838892	1.31540970572479	0.734106445350456	1.05708134705935	1.15623734014172	0.836457043737566	0.888860788055823	1.32359385685358	1.0293421297784	1.02873283512579	1.12956258434492	1.06910016382053	1.12853111925518	1.32363201115582	1.69148476499278	1.09106607039227	1.60960517778148	0.717113939597386	1.24666156127902	0.764523502324589	1.20736764197667	1.06441596560496	1.09106607039227	0.986967746093597
hsa-miR-382-5p	0.975709209428283	0.824760139733529	0.893576791701348	0.720805163184403	0.700270296005335	0.743745377603363	0.975709209428283	0.576068549194928	1.32037731100862	0.958652919961107	1.01156472753768	1.09386609716556	1.06829072898798	0.975709209428283	0.965331552077801	0.966970886802242	1.0293421297784	1.08225393735498	1.10715878702852	0.902101538634922	1.26739269245091	0.574610075576354	0.975709209428283	0.668705738948769	1.68078247173661	1.26126076817966	1.0436616625956	1.47922750204257	1.18494475905518	1.05351426706004	0.855741960659972	0.913337966452123	1.41433931536378
hsa-miR-382-3p	0.85225474078464	0.893838474357606	1.10715878702852	1.42141930420344	1.45438319027717	1.13016370482723	1.34028355317386	1.58583276787741	1.56718749950616	0.805196258178547	1.10715878702852	1.28114085743431	0.848058408721646	0.871634440674431	1.21153689569788	1.26690038794183	1.09842046440248	1.09842046440248	0.944763308423443	1.10715878702852	1.28734541990855	1.33578709385981	0.932334988310254	0.929333393809429	0.782982804051797	0.921156050591806	0.885411120629889	1.1022754523209	0.958040812722883	1.25840462127854	1.56650491751736	1.4137308377236	1.13691697835513
hsa-miR-383-5p	1.60366287146778	0.936760610218705	1.12237716171522	0.744227806950985	0.842303788398962	1.1151855285511	1.25894507736602	1.1158855100362	1.00737622320666	0.904422389150997	1.294122932833	0.825133395569989	1.17407206855328	1.24751935310302	1.15802844827598	1.3737863320823	1.34981652739346	1.14057105592067	0.90482350789563	1.03808045240444	1.05211747118269	1.02084587804419	0.75745919273161	0.904422389150997	0.95189391026704	0.769128477694908	1.03425870171589	0.610342940873511	0.824760139733529	1.07594570950839	1.04458682590366	1.05537145884575	0.95189391026704
hsa-miR-383-3p	1.24770432868127	0.536237675127918	0.588314162698545	0.814773112062613	1.23513659096494	0.86891237710532	0.975709209428283	0.783176406160563	1.05867237900498	0.824760139733529	0.783176406160563	0.713904469427719	0.740483560144921	0.834152811952403	0.944016450403273	1.20728285788193	1.06093883568045	1.19782205331776	0.944763308423443	0.717663801020861	0.507546495184952	0.854342403843824	1.15623734014172	0.540742824240317	1.34154132956623	0.546004755572536	1.17405354487071	0.794238244883544	1.24770432868127	0.809719083119931	0.918113203636132	0.694431104015346	0.840664984124771
hsa-miR-340-5p	0.862594500238029	1.0293421297784	1.04920225305278	0.836809326510682	0.596383409154607	1.05758952275895	1.0293421297784	1.33634560025792	0.638439792171088	1.17892677151679	0.812934597487169	1.0293421297784	1.06458536642746	1.39626771824641	0.966052664851342	1.0293421297784	0.980729582147736	0.862206879562535	0.994044077838266	1.12637133871238	0.811633543204437	1.40354452340891	0.898070794869822	1.152292239677	0.840664984124771	1.44799723652066	1.0293421297784	1.3594594684399	0.999583938451795	0.998396228773561	1.18476312651158	1.19598306098396	0.76302656956631
hsa-miR-340-3p	1.14698739853049	0.824760139733529	0.972205080971216	0.757147077093213	0.762641538981494	1.33103832209218	0.925805151337421	1.07459962098834	1.07479294018931	0.799848466262949	0.958652919961107	0.999583938451795	0.929120126289818	0.925805151337421	1.0995416240761	0.584964685519065	0.978776281946955	1.0293421297784	0.892191302396726	1.38830998629643	1.09106607039227	0.971221775798698	1.27372795306495	0.948330351947704	0.965584724752175	0.756496272196004	1.14245683896866	0.735262681500915	0.973554609384446	1.05377820465961	0.892083874568782	1.15623734014172	0.965584724752175
hsa-miR-330-5p	0.946612807842261	0.753005379357076	0.811568582538749	1.17917354387639	0.912472953079479	0.748322147990994	0.840664984124771	0.900802032300179	0.804122057511909	1.01614149792531	0.754080004574541	0.840664984124771	0.740483560144921	1.15623734014172	1.07344962692102	1.19782205331776	0.507268801662088	1.1260672929413	0.551748126907617	0.869761385710793	1.23829629086489	0.650597519021655	0.827628357412126	0.856356845635579	0.768910223748318	0.958899692320706	0.355033487064655	0.965959900911128	1.24243333701939	0.915666906837421	0.840664984124771	0.812665812211281	0.840664984124771
hsa-miR-330-3p	0.887274730459235	0.677796943314142	1.16117084071468	1.08524465014602	1.17259398405805	0.690833570026786	0.813129459867942	1.23588867872611	1.17867554769489	0.746736090394406	0.783176406160563	0.944763308423443	1.06829072898798	0.964143008313233	0.906561814059972	0.714029010792252	0.842355448088022	1.19181014514123	0.944763308423443	0.84530349379672	0.86209894715299	1.16231230036402	1.12529143913688	0.781895267612814	1.05548645881942	0.713802071920259	0.949679880360933	0.610342940873511	1.05548645881942	0.887274730459235	0.918113203636132	0.944763308423443	1.01717298732487
hsa-miR-328-5p	1.68441266418008	3.04073386743286	4.18488319615295	1.25798898545345	1.67835246435577	4.40533100042596	1.86885160970145	1.94088733137007	4.55616049219087	4.403028748299	1.97079750977289	3.83907656427358	4.74929033033742	4.1708625706539	4.44958654371324	3.40295027103492	4.30267032479204	4.85299946914263	3.40295027103492	3.94329728028274	1.56358205684932	2.38192586883421	5.36200635595654	5.63461796251596	1.19701088184921	1.50904316277793	0.93308739205974	3.56891792943498	4.32756518063043	5.04875371492727	2.11233446440384	1.55059501120496	1.39774682706258
hsa-miR-328-3p	0.749175886669793	1.01181833727797	1.18789852190899	0.742954970095663	0.788223098647453	1.18484541589588	0.838600755149508	0.975261440026893	1.08425393867094	1.30032735130307	1.05401906366868	0.668442748861124	0.458990813777408	1.28580695972196	1.08839321354743	1.07591898560027	0.909410476942554	1.02386752405513	1.10715878702852	0.869761385710793	0.917322796128432	0.455787553552068	1.35341341581548	1.01181833727797	1.01452752507821	1.09980422328525	0.63592450053947	0.928888589285804	1.21052631872114	0.970234603705009	0.877891767571232	0.803486974164636	0.80736656289438
hsa-miR-342-5p	1.17436625601107	1.15623734014172	0.629218721184577	1.0293421297784	0.955174342249214	1.19648940567655	1.39981566114965	1.1158855100362	1.05784162715522	0.850789468800879	0.86607140040141	0.906437272695439	0.933016363412641	0.975709209428283	1.16803392925138	0.744974911797092	0.748381608465458	0.862206879562535	0.809205735227913	0.910196604288581	0.922797401851706	1.19370238900464	0.883127689868586	1.24818870990689	1.03319778739249	1.90123877127404	0.949679880360933	0.921747321607462	0.959804365037041	0.619606267089554	1.25808361351542	1.36331944256554	1.02301175434945
hsa-miR-342-3p	1.0428199883014	0.846658506194687	0.745654200055139	0.837997036188916	0.633503993396585	0.91745152072486	1.17436625601107	0.837997036188916	1.08057074546614	0.951036614864045	0.958652919961107	1.02469107243206	0.926902858158256	0.975709209428283	1.12827025694937	0.744974911797092	1.07199361735323	0.719763295831366	1.13103351605203	1.11486698900453	0.959519802682607	1.06420749813526	0.868134360851558	1.048662491565	0.574610075576354	2.13003564008239	1.37256349953627	1.16964866809553	1.20881948807869	1.02154984502353	1.45961265092943	1.25760866555912	0.862563350585929
hsa-miR-337-5p	0.975709209428283	0.824760139733529	1.16231696224303	0.949817337366125	0.835532908820366	0.816790255101258	0.975709209428283	0.975709209428283	0.948826730919056	1.13404920591846	1.12529385116667	0.859407637843879	1.06829072898798	0.969197037255915	0.785853501608604	1.02390501335933	1.07697364217027	0.748381608465458	1.25883795088428	1.41433931536378	0.922797401851706	1.02084587804419	0.991401070939091	0.975709209428283	0.975709209428283	0.683928880619988	1.66159149034792	0.897685764285006	1.05837851616256	0.944763308423443	0.918113203636132	1.15623734014172	0.840664984124771
hsa-miR-337-3p	4.00646956374952	0.78525710328892	1.33943285757867	4.32016073902663	4.58496503319675	1.16661554502016	1.18579220999659	1.28125784864863	1.07089302679428	1.32339145624962	2.79316422944312	1.48517054810423	0.917599455480557	1.71078666513468	0.97857217755103	1.54527889469679	1.29186326052866	1.57454598509162	1.10715878702852	2.85201242223462	1.33016869988945	1.37223893405275	1.50074790649145	1.15031812332722	4.46519961388831	2.2562328985638	3.3801022058203	3.15624983400526	2.31768065621127	2.24823079383433	2.74919909491085	4.09327028333531	5.13925644769957
hsa-miR-323a-5p	0.75836953116572	1.12505058406015	1.26410503862609	0.550668148929511	0.975709209428283	1.62742372746218	1.27615433239412	1.1158855100362	0.899146822881168	1.9782977522532	1.11127008288708	1.3116583368749	1.001190590855	1.43585080974387	1.17869442976213	1.15152633576134	0.993550417360803	1.66447911657516	1.10018430515662	1.37854760294618	0.913421619587493	0.405052254508057	0.833217940047316	0.831208046277004	1.10137201483485	1.28784029873822	1.24424491535171	0.871049971583591	1.35156179790321	0.944763308423443	1.12840513675415	0.964489274955896	0.804873271707173
hsa-miR-323a-3p	0.999583938451795	1.30410226329712	1.18619169126654	1.23312103410137	0.999583938451795	0.989722453357927	1.03203140019767	0.945307216403897	1.1348330945267	0.756053349197345	0.491195197215615	1.07760738359507	0.999583938451795	0.961475060377378	1.07344962692102	1.3737863320823	0.726888485193933	0.857834215605499	0.778803742203527	1.03808045240444	1.11494079941578	1.1893297250476	1.18011206916524	0.701671672337654	0.737779198451232	1.14245683896866	0.945307216403897	1.12615018134441	0.756053349197345	1.16628987188197	0.941987932659645	1.29461265202936	1.0151079807275
hsa-miR-326	0.989140146214563	0.57169727361606	0.719051695607539	0.796607342946843	0.807669181669824	1.31547490364476	0.822499215009001	0.569738311230433	0.785956288396139	0.569220281509554	0.759935007174259	1.03462405162449	1.27404638559736	0.815987042836633	0.790002554485422	1.3737863320823	1.08192659654566	0.79350539862188	0.919608526050753	0.869761385710793	0.854095920911051	1.15727799793438	0.691227880100422	0.854095920911051	0.771963503184116	0.848621315187777	0.746775060763701	0.776072475767774	1.01301487523808	0.86282264391873	1.09760226695764	0.854095920911051	1.24856752775122
hsa-miR-151a-5p	0.869761385710793	0.764381922864372	1.16231696224303	0.828177652137827	0.643302436346725	0.928954679696182	1.01478551194346	0.531400321148653	0.961008265893951	0.947578042960911	1.22904181851889	0.869761385710793	0.769579961730943	0.900707286715633	0.789976157774356	0.917957189641845	0.869761385710793	1.05843853136442	0.623502887284069	1.31667520225275	0.803001868831582	0.603706477162376	1.00480561101431	0.7270960266225	0.743000871013741	0.702900797529903	0.680172158942135	0.643302436346725	1.02868034003782	0.847099195312414	0.947209605222154	0.996656596074114	0.840664984124771
hsa-miR-151a-3p	1.14833692694372	0.798730810666179	1.13628763317568	1.28313344333148	1.15363582697203	0.95405254431797	0.918083174458884	0.949679880360933	0.623422945906649	0.949679880360933	1.11642750990131	0.949679880360933	1.01204302537091	0.966736169828109	1.04742029785367	1.13835702601456	0.688038458274703	1.00331280071105	0.944763308423443	0.826678697257023	0.776846415073881	0.971221775798698	1.08472410566445	0.949679880360933	0.990610898851622	0.970234603705009	0.610342940873511	1.09330241272073	0.949679880360933	0.733272348069701	1.02712809987229	0.966736169828109	0.814635655057421
hsa-miR-135b-5p	0.831528224085902	0.620200937521991	0.690833570026786	1.05859454535871	1.09231095892062	1.03320901798914	1.2227180739364	0.892083874568782	0.865201396059555	0.854012555313838	0.812428821740872	1.5080448037666	0.597565092776051	1.20458915806706	1.14938652266881	0.918113203636132	0.918113203636132	0.891459295142845	0.725580400368412	0.606434874878591	0.97983714425	0.751604694978417	1.15623734014172	0.918113203636132	0.86991739970508	0.912638597912858	0.720240266261014	0.791893954561804	0.999583938451795	0.833534382281173	0.918113203636132	0.838320693803031	1.91726072660189
hsa-miR-135b-3p	1.20222042327134	0.975709209428283	1.05249574602837	0.83608821373714	1.20353988506289	1.17904278375457	0.975709209428283	0.868698907709932	0.975709209428283	0.850789468800879	1.55166498014647	0.866694313192121	0.88776259827454	0.673503494328842	1.12916587121084	0.919806689060663	1.06028803078324	0.681678748849095	0.809205735227913	1.028576878401	0.948826730919056	0.915118687139112	0.850789468800879	0.703826272381491	1.32751667305317	0.961928708255216	1.38216290947867	0.793587439986334	1.43566036156136	0.975709209428283	0.944142532703482	0.835097607290071	1.08225393735498
hsa-miR-148b-5p	1.00806900874572	0.931455165045241	0.773124989087728	1.35009379088952	1.10553176216929	0.552989562326708	0.69247357609575	0.990610898851622	1.42367957247547	0.999583938451795	1.3689822493892	0.690976131335322	1.10922174747867	0.843487124541042	0.695414960070608	0.640137382932913	0.869761385710793	1.19782205331776	1.30893862021884	1.08616891800203	1.26739269245091	1.06177689653488	0.824760139733529	1.15623734014172	1.15623734014172	1.10005715644601	1.07950243310194	1.14320647081159	1.04116767202476	0.959232108346272	0.820656122767789	0.879241930404529	0.807619496055144
hsa-miR-148b-3p	0.971032681684774	0.959804365037041	1.15373407683323	1.88800831102158	1.01705522384749	0.975709209428283	0.809068278222721	0.975709209428283	0.813871366029064	0.808855295342287	0.984682249028457	1.19758335456093	0.696730729886238	0.802556106050354	0.771004240864442	0.888860788055823	0.82600855545211	1.37817704287924	1.45849207835128	0.759009815440065	0.922797401851706	0.90355289398174	1.00173853849563	1.36679955853393	0.882010998543975	1.12029843682953	1.14245683896866	1.08637060792966	1.21097408812253	0.944763308423443	0.874360373377449	0.850414292641926	0.47446336898785
hsa-miR-331-5p	0.779762129959766	1.05903808189476	1.09762120056997	0.88121366827874	0.654754718914672	1.85215279291218	1.17436625601107	1.1158855100362	1.02083466396988	0.729376144379766	1.25061099961307	0.674882702223304	1.00106539125292	0.962711968920565	0.843012173915269	0.858704035426077	0.692752685667525	0.862206879562535	1.04280057054162	1.36926087198465	0.922797401851706	1.19370238900464	0.96414341627091	0.666231150156769	0.67264733769453	0.907105540340898	0.937992134923376	0.922797401851706	1.1733789658978	0.669738656957392	0.856105554695407	0.881212688675672	1.0293421297784
hsa-miR-331-3p	0.777244999304937	0.936152023721454	1.46977843278185	0.960860531638116	0.907227611287998	0.971552980577791	1.10588465787078	0.893891270695581	0.883240216144877	0.958652919961107	0.877986426304339	1.11600313498199	0.728453089229071	1.28712533659474	1.03389244121419	0.85568977633211	0.564818685946154	1.15758784815802	0.742942201000827	1.13289047254822	1.37810755698593	0.79372528142225	0.936152023721454	0.835435675529524	1.11600313498199	0.657899551552639	0.935475004268547	0.741230937326531	0.658836494291728	1.07565130487646	1.24184507069647	0.966707010438103	0.826460108032384
hsa-miR-324-5p	1.10553176216929	0.975709209428283	0.714708299050299	1.10520682578774	0.907002418892099	1.32167970446803	1.17436625601107	1.0787567332967	1.08254710802849	1.09581303218096	1.58355950796169	0.970487536865773	0.870306112885924	0.999583938451795	0.936294473524736	1.38047647806667	1.2274146140864	0.886081608586048	1.30078960527865	0.741538530044373	1.06976059827109	1.20898391545218	0.824760139733529	0.907002418892099	0.864539713148283	1.16633156799217	0.973554609384446	1.08132639142847	0.820004566803502	0.367205003083734	0.999583938451795	1.40238508287604	0.864539713148283
hsa-miR-324-3p	0.906649960409305	0.975709209428283	1.53826003092214	1.28302076025207	1.01632016945516	1.17904278375457	1.10530700699209	1.36956414050986	1.38274855398478	2.29711202617282	0.869627011609476	1.07141829037441	0.994162190618586	0.975709209428283	1.400791749419	0.885151212405009	0.869761385710793	1.56269104019211	0.92335270676848	1.00993768631871	1.0325853244174	1.19370238900464	0.964936440341446	1.27171098044761	1.06721143179009	1.08397609299379	1.35066513307511	0.934363195009078	1.1158855100362	1.1158855100362	1.35066513307511	0.809068278222721	1.09434361459844
hsa-miR-338-5p	0.734889317642291	1.09099225998102	1.07901147089513	0.783176406160563	0.877924589534231	1.04275698014795	1.06998986944685	1.01150912347199	0.922386575398358	1.56269104019211	0.905667301973281	1.4111413863856	1.01530511100015	1.0199515365351	0.856752292021046	0.744974911797092	1.20353988506289	1.11711092580641	0.891777690435616	1.27805351175715	1.03808045240444	0.961305129878665	1.09099225998102	0.87133282286407	0.968808515671599	1.08947122098083	0.988480258100053	1.42624188405474	0.940043190286266	1.15468588777532	0.858572455470602	1.19503771788084	1.14399913689736
hsa-miR-338-3p	0.894116296604945	0.875987380735602	1.07484396144463	0.756522497667276	0.762641538981494	0.916483601610434	1.34713242358901	1.33585128124761	0.896143493358418	0.958652919961107	0.862206879562535	0.735446364865484	0.847121805061147	0.855694707390168	0.793199667514901	0.798113513136906	1.22508178050065	0.862206879562535	0.862206879562535	1.11711092580641	0.987142733044787	1.2863133312839	0.877898741073343	0.593881425580131	1.05272253979161	0.809068278222721	0.799378167490929	0.841672012383466	0.51898229297582	0.835635550630079	0.7439721713666	0.809068278222721	0.651143034820854
hsa-miR-339-5p	0.821873684568906	1.00588903515768	1.20671934617548	1.07373286732165	1.01440648783663	0.59738029986996	1.06275830576197	0.930781152977126	0.961494680260049	1.29931272721942	0.808304614977063	0.885055721668023	1.29931272721942	0.686948330867254	0.892717115618847	1.27192443512179	0.761049557806451	0.7034535520143	0.632317197213446	0.956810482044475	0.514647067691245	0.722352279398108	1.02009994697154	0.764846039647824	0.885055721668023	1.36232928956416	0.758937544669357	1.2827126799078	0.722898242773024	0.965537205052155	1.11223147877765	1.24328643647541	1.24793062260614
hsa-miR-339-3p	0.828678813113819	1.30742412899024	0.989183825037431	0.767859720808708	0.556717456796495	0.807189591256453	0.854570685175977	0.934363195009078	0.861905367852602	1.0638484376587	1.04565953072443	0.830264870710406	0.892628015720379	0.802556106050354	0.984576059947767	1.01894201636404	0.832575118626023	1.19782205331776	0.586409395008184	0.854444700358938	1.25207600709905	0.934363195009078	1.0859320486562	0.870262546686785	0.989183825037431	0.793751592870866	0.934363195009078	1.43389946875631	1.18494475905518	1.35466517935209	1.24135304538937	0.854570685175977	1.01894201636404
hsa-miR-335-5p	0.850596992256953	1.64614011786122	1.74899251612482	0.783176406160563	0.766584438468468	1.81655770733969	1.63460808560255	2.43326253269968	1.05867237900498	1.26455834829805	0.991742736744773	1.25218140747392	1.04080289386496	1.08640208223293	0.810414576361376	2.02266223800771	2.19248825935989	1.86380377049708	0.82493323818042	1.06640194463059	1.44474498117809	1.76412139108846	1.56458520268666	1.03332647031774	2.08687344978872	1.66890370477504	0.811773291769862	2.83643087418577	0.874471721280466	0.948706207910417	3.37438181053351	3.67417895728977	2.09657464160579
hsa-miR-335-3p	0.93836515793177	1.2967186818643	0.690833570026786	1.47308788960295	1.07664467469957	0.799155285944547	1.04747104564774	0.827116937824719	1.16896312546954	1.00537071064546	1.14733006561474	1.08683070774261	1.25696787464161	1.2967186818643	0.875075693004711	1.0293421297784	1.05843853136442	1.19782205331776	1.18092460352474	1.20910500911444	0.664626934936533	1.19370238900464	0.965241481456108	0.975709209428283	0.820775799194192	0.970234603705009	1.24887705669206	0.832575118626023	1.38274855398478	0.681388329777507	1.0293421297784	0.9495496199453	1.0293421297784
hsa-miR-133b	1.0293421297784	0.878393060083648	0.988119206958545	1.0293421297784	0.975709209428283	1.35143789579464	0.975709209428283	1.00331280071105	1.1123052993551	1.01228584031123	2.02443043012301	1.37726493150593	0.728830373850258	0.856189026400472	1.3142483691612	0.815927465513322	1.0293421297784	1.08297505012852	0.783176406160563	0.771296721370979	1.09106607039227	1.07447879839431	0.878393060083648	1.54339296625863	0.825386183167309	1.19608975931877	1.17646737779063	1.0293421297784	1.05321685880191	0.783176406160563	0.971746123986251	1.08330401759922	1.0293421297784
hsa-miR-325	0.970234603705009	1.21405219934551	1.02772318166922	0.704179695156592	1.42503385553039	0.970234603705009	0.975709209428283	0.949679880360933	0.902094971190097	1.37668830375539	0.597173669723849	0.970234603705009	1.04850259310622	0.955921073546527	1.23126611406429	0.890449375768572	0.722352279398108	1.15891174935864	1.07780945228173	0.849973249829037	0.621424253254382	1.00768134353402	0.824760139733529	0.677796943314142	1.12688800539494	1.10892185580565	1.62050589939589	0.94969973652594	0.970234603705009	0.944763308423443	0.748648429230572	1.33397010781876	0.814631974428233
hsa-miR-345-5p	1.72319347795214	0.7581761419477	0.809246520914379	0.969466529524135	0.944290746217891	1.16076362489818	0.944290746217891	1.08446704682581	0.860378258990871	1.26396580951787	0.969190707179874	0.682486006217327	1.03687226577759	0.975709209428283	1.04203116371063	1.00891430590136	0.838342922500401	0.830788416352143	1.16670177524323	0.903953924384433	0.944290746217891	1.19781901401117	0.864087066677714	1.0110502630971	0.960195590609133	0.777649815012329	0.964126395416737	1.09117021749843	0.968165475241403	0.805896390453127	0.690833570026786	0.944290746217891	0.677796943314142
hsa-miR-345-3p	1.23610829738083	1.18011206916524	0.690833570026786	0.920553465049823	0.819055807738356	1.37899539447517	0.975709209428283	0.942095360487588	0.673327003997511	1.06866227307587	0.80199951827118	1.15850289277882	0.999583938451795	1.29556621940817	1.21082668581028	1.19782205331776	1.0293421297784	1.02112583388956	1.10368226275047	1.00713844460005	1.64469796697166	0.864192476354267	0.678119883129578	0.786263625780882	0.999583938451795	1.32395495097125	1.19401173138519	1.0932821493361	1.02829135736525	0.906266794470796	0.657298535297291	0.937212695475636	1.16504337111024
hsa-miR-346	0.845547649136723	1.21860858311788	0.903036227100931	1.0293421297784	1.03808045240444	1.06632784538499	1.3737863320823	1.05340043986133	0.645309083626762	0.958652919961107	1.74836192459181	1.15623734014172	1.28161104165889	0.975709209428283	1.50959701681259	1.0293421297784	1.0293421297784	1.37817704287924	0.836823199954983	0.985094834416616	1.03808045240444	1.40702270167555	1.49456188178986	1.34077022946658	0.999583938451795	1.14245683896866	0.91314459892219	0.825012781957654	0.999583938451795	1.17825675301236	0.980484446612292	1.36331944256554	1.09171337275456
hsa-miR-384	0.999583938451795	1.3689822493892	0.91745152072486	0.859962942760653	1.05249574602837	0.629776098926798	1.10050056754184	0.709310717691337	0.999583938451795	0.901546676333619	1.41929619957721	0.91745152072486	1.69755515464813	1.26019704489159	0.744383901906429	1.02303973575849	1.0293421297784	0.799138815998198	0.700289423884159	1.05245160742451	1.28414868000119	1.04472060706771	1.05249574602837	0.975709209428283	0.925718249982569	0.809068278222721	0.967674521409385	1.20884699143857	0.925718249982569	1.30916277239883	0.743330886076862	1.05249574602837	0.91745152072486
hsa-miR-196b-5p	1.0077253248055	1.10471920719754	0.862630890696508	1.0293421297784	1.05071113214093	0.690833570026786	0.99767511600002	1.11607174870223	0.892528520299773	0.819843567796039	0.958652919961107	1.17820324671346	0.573842628939359	1.15623734014172	0.744974911797092	1.03118112211219	0.944763308423443	0.694613244266267	0.944763308423443	0.944763308423443	0.922797401851706	1.20714540087674	1.27624050883164	0.824760139733529	0.842914467196972	0.970234603705009	1.06968304905085	0.767722263803517	0.899762062446179	1.1158855100362	0.690833570026786	0.809068278222721	1.0293421297784
hsa-miR-196b-3p	1.18832076105139	1.52316292860973	1.15623734014172	1.38044817305261	1.45438319027717	1.13085181277215	1.34620986431883	1.25995539734378	1.23051598731275	1.10715878702852	0.958652919961107	1.28313255050504	1.41371425384495	1.71759072154312	0.601848245777166	0.83491433684501	1.02326250767709	0.862206879562535	0.955020014468332	1.16497566276776	2.24724201459393	1.18762276690333	1.33120785814573	1.34077022946658	1.31755238905451	1.13637721686735	0.949679880360933	1.10620680331685	0.999583938451795	0.944763308423443	0.817728780390107	1.16889164963215	1.21991152243039
hsa-miR-422a	0.89163691326367	0.975709209428283	0.849883284475623	0.971853551814194	1.34402122678547	1.0293421297784	1.79272121921744	0.923657747883142	1.06327874357428	1.18279879156096	1.37593499710295	1.14006528017437	1.18279879156096	1.16438635508191	0.853435418900199	1.3868553724869	0.830812786501215	1.30036038562912	0.89163691326367	0.85814514274344	0.6801839656042	1.02084587804419	1.16438635508191	0.677796943314142	1.00653668616555	1.15891174935864	0.918317613775743	0.934363195009078	1.14006528017437	1.08524465014602	1.10679034928976	0.997745423876352	0.818278285036721
hsa-miR-423-5p	1.15745004056868	1.77403553575056	0.840664984124771	1.01242591433601	1.70067450610073	1.54890082228449	1.39705150328767	1.60421460437516	0.922797401851706	1.13042395823389	0.981918091166473	1.30671579571343	1.25502586617589	1.13932112469933	1.12554062352627	1.05260730098377	0.852845170268405	1.22108722452312	0.879374899908429	1.01959279980878	1.07262881594969	1.00392966260181	1.91127348222695	1.15623734014172	0.863735883525704	1.02232560031025	1.12554062352627	1.27712309727261	1.23703575566042	1.09896929459381	1.014311697384	1.25243583388959	0.990496398222756
hsa-miR-423-3p	0.64709750407255	0.825291348987051	0.838327975699695	0.930670811833472	0.750141701516964	0.98815938979768	1.23888209046022	0.729583553171977	0.865719425780434	1.41625636358603	0.850782520893415	0.741395706410715	1.05052253480765	0.950050511723263	0.912419744501223	0.972254545406438	0.89443788815632	0.8018897091857	0.972254545406438	1.27750617352693	0.956161828770188	1.14821882417098	1.12320361510119	1.76147706678213	1.15623734014172	0.961823823201441	0.988856945120738	1.72780582516375	1.1470783441247	0.8468859006989	0.918113203636132	0.794429152187347	0.905076576923488
hsa-miR-424-5p	1.12133023987015	0.824760139733529	0.848219490273029	0.899519577037399	0.770196045129752	1.22724509841852	1.17436625601107	0.949679880360933	1.087768780591	0.958652919961107	1.20424018061981	0.765663061412121	0.773205576393741	0.92267319328737	0.64684949175443	1.72514522769138	0.869761385710793	0.869761385710793	0.431538977250779	0.98504443626353	0.922797401851706	1.29878440936965	0.771724123592616	1.15623734014172	0.758905715404983	0.809068278222721	0.501030032828329	0.639439342459533	0.771724123592616	0.869761385710793	1.05612828344881	0.816622784370979	0.848219490273029
hsa-miR-424-3p	0.692287347383094	1.04088047917774	1.17273704182972	0.987930808628737	1.00173853849563	1.17710970578676	1.2470473363046	1.00052864907221	1.01726105785532	0.742373384887483	1.14245683896866	1.58072588406014	0.995037059788335	0.975709209428283	0.918128015175022	0.913985268814415	0.869761385710793	0.987930808628737	0.696183967577608	1.09374814815045	0.975709209428283	1.02026454551225	0.850789468800879	0.975709209428283	1.0138180875027	0.835097607290071	0.950989375431094	0.908255206987652	0.850789468800879	1.00052864907221	0.975709209428283	0.735515478406836	0.799253662975106
hsa-miR-425-5p	1.0293421297784	1.01121321390906	0.864079529925165	0.855144374493916	1.10622373571825	1.05758952275895	0.634870522938235	1.01856936069156	1.05851575883022	0.932961031744034	1.57416416930732	1.0293421297784	0.93278632046135	1.18903860712815	0.912419744501223	1.59891181504691	1.0293421297784	1.23315291664658	1.33634560025792	1.24014156007929	0.640101132200117	1.01950463372015	0.878393060083648	1.37052842079319	0.854559812219131	0.711532471902757	1.25334898373048	1.34372309351594	0.854518331060135	0.974521499750049	1.17646737779063	0.830685083195619	0.855144374493916
hsa-miR-425-3p	1.8388826386833	0.998039633952427	1.35706765115953	0.880076374633651	0.826443454283532	0.840664984124771	1.17436625601107	1.30511743513242	1.17436625601107	1.31909619478595	0.97678183583045	0.850318183307045	0.910093022798684	1.39254347933568	1.29796001869168	1.2159509691871	1.23949937145829	1.08782287575327	1.67995456854692	1.26507356021903	1.10919498626161	0.740481195267451	1.37636989593437	0.795586510681707	0.858793899994114	0.867549024197587	1.63889197809579	1.25353905085597	1.60505319034653	0.962892224292786	1.1492591220308	1.62566824548102	1.43246823123312
hsa-miR-18b-5p	0.981183815151557	0.975709209428283	1.74054329894923	0.846465871087623	0.768116144704768	0.829354319608351	1.57266210522943	0.701729257098147	1.17515548926127	0.975709209428283	1.02194238488817	1.32363201115582	1.068248689482	1.1732936296089	0.975709209428283	0.883495661378657	1.0293421297784	0.867681485285809	1.08328405800501	0.717663801020861	1.26739269245091	1.16982765998113	0.981183815151557	0.830234745456803	0.852425219009284	0.970234603705009	0.790911652504396	0.910488465985566	0.888049604660589	1.37245223732589	0.918113203636132	0.601475213499206	0.677796943314142
hsa-miR-18b-3p	1.17436625601107	0.824760139733529	0.999583938451795	1.0293421297784	0.975709209428283	1.00395660240883	1.29813600257115	0.860812545038924	0.569432580123454	1.15305198112523	1.26622658552874	1.43990950876579	1.02490230333327	1.07344962692102	1.07344962692102	1.30477912003467	1.88589815073328	1.37817704287924	1.10715878702852	0.815404218513599	1.1785253571289	1.10483505368263	0.906701997380649	0.638483241733056	0.999583938451795	1.43676831575711	1.26787741985441	1.39643978882187	1.09607742373317	1.02701817471419	0.918113203636132	1.07344962692102	1.20353988506289
hsa-miR-20b-5p	1.32358592035969	0.958723244101637	0.999583938451795	1.29217680707219	0.991653713163216	1.35706765115953	1.1249288737769	1.09889954470955	1.20353988506289	0.840053234375406	0.958652919961107	0.903036227100931	1.13204030331647	1.03156828023208	1.09044461190617	1.03808045240444	1.33018049679858	1.01142654391116	1.4070073921043	1.03808045240444	0.758000622854318	0.803622249758075	1.00278500713848	0.975709209428283	0.903036227100931	0.809068278222721	1.33367916774847	1.1022754523209	0.673041370384115	1.1158855100362	1.14712537781785	0.809068278222721	1.20353988506289
hsa-miR-20b-3p	1.04839028972182	1.33406273336081	0.582746785863845	1.30916277239883	0.762641538981494	0.690833570026786	0.975709209428283	0.975709209428283	1.05867237900498	0.897441220027068	1.21513791926219	1.15623734014172	0.975709209428283	1.52563565107912	1.07344962692102	0.771004240864442	1.17966515603938	0.975709209428283	0.944763308423443	1.03808045240444	1.09106607039227	1.44646741237584	0.921164177704859	0.975709209428283	1.07226501874533	0.809068278222721	1.10062895005569	0.505995178143418	0.824760139733529	1.30916277239883	1.13113020616146	0.960017347917475	1.05537145884575
hsa-miR-448	1.14460806468446	1.4108492699609	0.690833570026786	0.859962942760653	0.762641538981494	1.17904278375457	0.677127718280898	0.638439792171088	0.922797401851706	0.999583938451795	1.03976532509955	0.888728268145986	1.01771521919861	0.945951018101677	1.28449017783459	0.999583938451795	0.999583938451795	0.74622700842162	1.10715878702852	1.11486698900453	1.03197762983908	0.862206879562535	0.999583938451795	0.848634868757042	0.991136128481407	0.791639708724174	1.03976532509955	1.27709925103917	1.27681559750548	1.08612731870959	0.865657368745053	1.53742930817955	0.955028602367829
hsa-miR-429	0.975709209428283	0.791299273179889	0.840664984124771	0.725556534413554	1.2876355607368	0.837208972868459	0.922076289078164	0.949679880360933	0.772525351609859	0.77112721938341	1.08483696722165	0.999583938451795	1.06829072898798	0.98948971060135	0.912419744501223	1.03107442377738	0.554346296791403	0.975709209428283	0.944763308423443	1.20910500911444	0.871502952720066	0.975709209428283	0.918089337681274	0.98948971060135	0.840664984124771	1.26601213940881	0.975709209428283	1.2827126799078	1.18494475905518	1.05826563828919	1.07351033441445	0.975709209428283	0.975709209428283
hsa-miR-449a	1.01705522384749	0.975709209428283	1.06973544268333	0.907396525913545	0.975709209428283	0.882010998543975	1.01705522384749	1.1572315244554	0.96414341627091	0.999998934380312	1.14245683896866	0.713904469427719	0.716608831121409	0.709974586490657	1.11479564134023	1.45269737513709	1.07068814419761	1.0293421297784	1.01457726746882	1.08282905615758	0.830215882292009	1.2812048125226	0.906867401872705	0.975709209428283	1.06365582058203	1.04987531940896	0.827734276496077	0.812417591144222	0.886109040830904	1.1158855100362	0.903901240473575	0.875902068560085	0.719142957733346
hsa-miR-450a-5p	0.933007820258548	0.677796943314142	0.840664984124771	0.783176406160563	0.975709209428283	0.840664984124771	0.502303919562631	0.638439792171088	0.890838056336522	0.720661815434857	0.679078081861891	1.11789664317846	1.13643036150289	0.642557593324002	0.813114544312004	0.888860788055823	0.618253955099436	0.574610075576354	0.781471690139382	0.765663061412121	0.840664984124771	0.618253955099436	1.15623734014172	0.796109648040805	0.782044101942631	1.16034039287176	1.60855817185306	1.08419460910706	0.741181002899027	0.840664984124771	0.690833570026786	1.11291835629805	1.04024826677883
hsa-miR-450a-1-3p	0.696392803689644	1.4108492699609	0.802168470172124	1.09605121747555	0.869592268111482	0.91745152072486	0.890539013038384	1.42876032135119	0.999583938451795	0.731764588517475	1.04012365477677	0.790691006027809	1.05691897500814	0.884026840866017	0.821761448397182	1.07027314826909	1.07027314826909	0.943677614378199	0.824107424651251	0.999583938451795	1.16785260699236	1.05082948848778	1.15623734014172	1.38170124795727	1.23302387674181	1.0470211403051	1.22392757378432	1.24723800632406	0.985916181699101	1.38594930899892	0.999583938451795	0.975709209428283	0.840664984124771
hsa-miR-431-5p	0.975709209428283	0.824760139733529	0.463364392893892	0.721573271995741	0.824760139733529	1.37468658138437	0.824760139733529	0.545086728268485	0.785402988590475	0.706525431537594	1.14245683896866	0.856356845635579	0.917341659293226	0.962178535079657	0.761470674806469	0.769965369902814	0.869315475817495	0.862206879562535	0.956209717333766	0.718812316016039	0.771848332156952	0.475548353475581	1.00528827044697	0.824760139733529	0.860867665847107	0.970234603705009	0.991507769273902	0.79029650020635	0.534674154486628	0.944763308423443	0.824760139733529	0.569481334210693	0.891560932948335
hsa-miR-431-3p	1.38274855398478	0.918458350617837	0.999583938451795	0.876874617044871	0.650415667680803	1.13769676933537	0.596002130446939	1.10491789547934	0.837127160908145	1.05235113084541	0.783176406160563	0.840664984124771	0.903028129134744	0.896254316934661	0.8386731226814	1.19782205331776	0.869761385710793	0.955905090446843	0.717201098168377	1.03131022468598	1.2260466780317	1.25830419830292	1.14583722672736	0.824760139733529	0.95026803940032	0.608106260554794	1.35066513307511	0.75656841058062	0.999583938451795	0.934363195009078	0.649487555607582	1.24993555102603	1.0293421297784
hsa-miR-433-5p	1.01613985655594	1.15623734014172	1.17596333630873	0.755138206289793	0.975709209428283	1.31641984264383	1.15208860728522	1.12605927821787	0.999583938451795	1.05665950219999	0.963704536874003	0.69853063748358	1.07940752699168	0.779934652213263	1.26061544881108	0.652329187139838	0.999583938451795	0.902880410111548	1.12529143913688	1.03808045240444	0.641699051269914	0.745905307978131	1.00113953759047	1.19666798726938	0.978042043014031	0.541597979968235	0.915213330942425	1.11489132572252	0.962137198622789	1.19286120081443	1.23436356149071	1.15623734014172	1.20572152763534
hsa-miR-433-3p	0.809205735227913	0.975709209428283	0.975709209428283	1.28528804337532	0.993375836612685	0.814550735310853	1.15049152698755	0.918220631464075	1.40877788305213	1.88423165274868	1.23173158345405	0.690029740404207	1.04441599996447	1.13236261111821	0.895923981491846	0.975709209428283	1.10120873515613	1.00546740075489	0.944763308423443	0.895790714778143	0.988734920485509	0.88899321060367	0.844437874519704	1.31689550044307	0.741251006781915	0.867903453798249	0.975709209428283	1.12830478138825	0.839682301589677	0.809205735227913	1.10725547713795	0.791745291698001	0.908531240945332
hsa-miR-329-5p	1.02117191931564	1.36444036874679	1.04504664833916	1.40748129497191	0.602180166683857	0.886127694012133	0.698886738239846	0.995142590248295	0.802902986995833	1.13753642241449	0.989030555347081	1.15623734014172	0.712943489295255	0.475162922309909	1.15043390882821	1.42800858079291	0.900139021096767	0.547070004726687	0.990226018310805	1.23948264450041	0.758000622854318	0.694812208548442	0.707489825829655	1.00608684481426	0.713904469427719	0.490504880538545	1.18791954885602	0.979825904896441	0.832189267437702	0.948490839022106	1.53964742865649	1.25313790258267	0.871042619510745
hsa-miR-329-3p	0.936555679447309	0.975709209428283	1.13462816375531	1.30916277239883	1.16438635508191	0.975709209428283	0.975709209428283	0.949679880360933	1.19371660430849	0.824760139733529	1.27750106427217	0.975709209428283	0.875527785448433	0.622027975336914	0.888545015477711	1.56233518416396	1.16438635508191	0.686486210421989	1.07980753372696	0.869761385710793	0.758000622854318	1.15589010334771	0.959804365037041	0.975709209428283	0.819055807738356	1.14245683896866	0.966736169828109	1.11933174178808	1.13462816375531	0.944763308423443	0.89423847461262	0.95183448040477	1.04639841924558
hsa-miR-451a	1.74825209886902	1.03643317127562	1.50165687856077	1.88800831102158	1.2699990908057	1.32363201115582	1.1834557105479	1.32363201115582	1.76392723762823	1.10715878702852	0.99092290728018	1.45052722151914	1.21287995638922	1.38367564032618	1.21803885432226	1.7530253958164	2.30198481017988	0.938847486590485	1.42730190730904	1.41433931536378	1.41198191985215	1.58153283320192	0.916592666599316	1.2699990908057	2.02289634660575	1.75927876052109	1.49525436047636	1.14075266915485	0.857623927698848	0.927765633561805	3.32902579747113	2.2287330465571	1.88800831102158
hsa-miR-452-5p	1.17436625601107	1.03084398915897	1.36840081166848	1.0293421297784	0.975709209428283	1.04674883355022	1.01515212764817	1.1158855100362	1.47740285904688	1.03084398915897	1.33406273336081	1.48889461100905	1.06829072898798	0.841504705259932	1.19188449166859	1.05412338790906	1.20353988506289	0.901155478772114	1.37529419946749	0.823658501484626	0.922797401851706	1.09141192799517	0.770378462873839	0.746826673665762	1.36258061036539	1.31121370015931	0.870417791612861	1.06829072898798	0.917341659293226	1.05382149023099	1.06829072898798	1.18179305885373	1.13196491127664
hsa-miR-452-3p	0.975709209428283	1.07327417056502	0.757701814548073	1.22619960282213	1.08921153929403	0.846139589848045	0.975709209428283	1.1158855100362	0.638439792171088	0.799954579140745	1.01391070379175	0.840664984124771	1.06829072898798	1.07327417056502	0.990486457344324	0.723845270739258	0.67110433912801	0.867681485285809	1.08405563332501	0.910196604288581	1.26739269245091	0.953086577029299	0.892746039851585	0.830234745456803	1.42508163418991	0.922570608088469	0.841077238504701	1.28818728563107	1.19211674171952	0.975709209428283	1.14884750126732	0.981183815151557	1.03481673550168
hsa-miR-409-5p	1.38274855398478	0.975709209428283	0.690833570026786	0.783176406160563	1.0048828384801	0.840664984124771	0.651542557605062	1.08405563332501	0.860015332422198	1.01624892575326	0.783176406160563	0.713904469427719	0.813767699362176	1.32697860449634	0.970015750293374	1.34662184811401	1.0293421297784	0.893152780567375	0.847022890930704	1.1113645916217	1.16965227495817	0.822188831461412	1.60954784967777	0.975709209428283	0.901843520959057	1.12497496457303	1.21574097818591	0.820237544773645	1.03052983945664	1.30916277239883	0.975709209428283	1.36331944256554	1.20353988506289
hsa-miR-409-3p	0.938779035437339	1.3154676073531	1.10281234132824	0.836990959054283	1.18494475905518	0.991079308146253	1.12257351607902	0.794042421447864	1.30030062058905	1.11425554923788	1.50704052507141	0.860768776078454	1.24202032280337	1.13764221413401	1.41621807808786	1.29133839868657	1.12109195166716	1.35342468259453	1.43831530918457	0.923575938604513	1.4222069556834	1.29133839868657	1.32363201115582	1.48763453611732	1.13764221413401	1.28932114561939	1.40447968596883	0.91824416825827	1.36415342797707	1.03343757664047	1.13113020616146	1.72279012878293	0.996267613401547
hsa-miR-412-5p	1.24652257145761	0.997652659936138	0.958237924032591	0.574610075576354	0.934363195009078	1.00395660240883	0.610196543185857	0.783176406160563	1.01732636458578	0.675516884674931	0.917306905541903	1.14092065478987	0.582248407424196	0.452467549217897	0.934363195009078	0.675740307774362	0.987996115359197	1.15647603889855	0.717201098168377	1.11023676785099	1.05427221216945	1.02084587804419	0.809443454381674	1.11489132572252	0.735847919935574	1.59779196652567	1.04337809124524	0.784584989489349	1.16962807370332	1.29384608704698	1.22482841704577	0.595699780904831	0.934363195009078
hsa-miR-412-3p	0.975709209428283	1.13900276578147	0.864192476354267	1.07447879839431	0.996971149020682	0.986722028048584	0.79301520240959	1.26547810554755	0.984990359934793	0.775958912942414	0.668639555899981	1.30639743679557	1.12522398671355	1.3962556914439	1.09471156651342	1.07447879839431	0.852526811350545	0.893950667680873	1.47913164565888	0.73892574061326	1.25015811809066	1.00361130368395	1.18824054905829	0.840317747330755	0.759041138043631	1.14093800413712	0.932445306000685	0.97949986362499	0.816889931433102	1.30916277239883	0.900878629275884	1.13900276578147	1.23554309397945
hsa-miR-410-5p	1.49347170438076	1.08643235982426	0.583258721450062	0.872688728088474	1.01817906445951	1.55217691573269	1.18842551147892	1.09735185930441	0.796400080633372	0.98252764898462	0.753418214833957	0.970876519538341	1.03853253766137	0.819055807738356	1.07344962692102	0.999583938451795	1.41263985562655	0.862206879562535	0.999583938451795	1.31982815951041	1.15981784387418	0.886081608586048	0.975709209428283	0.975709209428283	1.048662491565	1.4180608025024	0.804377536706731	1.1022754523209	1.02612520310536	0.783176406160563	1.10137201483485	1.2669604905377	0.999583938451795
hsa-miR-410-3p	0.769160506530124	1.20798862039778	1.77523828973812	1.23103956619792	1.20353988506289	0.960767073726571	0.984051479316578	1.45438319027717	1.12449483827123	0.810935659628586	1.16035035638063	1.6756226542436	0.754215713116539	0.963322523979185	1.26061544881108	1.35977043245186	0.708336379767669	1.37237626349762	0.825200323703589	1.07145882213031	0.908781502221267	1.18161229597303	1.14222144051128	1.5424676658861	1.31700375807055	1.02198588396107	1.37237626349762	1.88247990815613	1.03613234303697	1.16035035638063	1.13113020616146	1.34930354293511	1.0014314020536
hsa-miR-376b-5p	0.882388319229426	1.42561278476148	0.711978665627192	0.737364192996762	1.20353988506289	0.711978665627192	0.975709209428283	0.838228188797439	1.56718749950616	0.769008678135905	0.684363390018042	1.04045338075112	0.944763308423443	0.802556106050354	0.944763308423443	0.944763308423443	0.905814709213865	0.903942058851234	0.944763308423443	0.869761385710793	1.09106607039227	0.774398472202704	1.20010459059128	0.824760139733529	0.999583938451795	0.857687948178989	0.949679880360933	1.1440106316096	0.69607382123595	1.14455170504979	2.26808775879041	1.35602573676807	0.733699463681762
hsa-miR-376b-3p	0.975709209428283	1.0270592628813	1.13462816375531	0.961239970671298	0.568642360866647	0.745522365594428	0.975709209428283	0.975709209428283	1.03482575225725	1.19972393013968	0.986139931633281	1.13462816375531	1.55667655673206	0.975709209428283	1.42428154718655	1.19782205331776	1.00480561101431	1.87000584523971	1.35482218219806	1.51921774360481	1.22611029569578	1.06678286160279	0.975709209428283	0.733275627508037	0.713904469427719	1.16276740697273	0.949679880360933	0.934789878180263	0.800926891869013	0.888054834401595	0.512352832628288	1.168242012696	0.896536414583374
hsa-miR-483-5p	1.05247654086196	1.13174023883341	1.07635126988547	1.00484502847009	1.98987227064764	1.09307709139701	0.975709209428283	0.99759245795405	1.20353988506289	1.23611834750277	1.03542025139478	0.888577561717888	1.23611834750277	1.38197531095393	0.912419744501223	1.28782063972474	1.07856956576036	1.35367994157093	1.33062525750091	1.01358335109613	1.31530527004402	0.722352279398108	2.94877022373615	3.71372004563467	1.20414991773484	1.17904278375457	1.39857771066823	1.17170630317389	1.4306611315779	1.00487913330229	1.10663310485314	1.20414991773484	0.840664984124771
hsa-miR-483-3p	1.00395660240883	1.00395660240883	0.861083701891972	1.05758952275895	1.00967443415396	0.911613766275055	0.634653281969699	1.64469796697166	0.951044794832255	1.10715878702852	0.783176406160563	1.36954456720678	0.709162678225819	0.884894286516295	1.13319994074949	0.965755108045361	0.799803758286809	1.05758952275895	1.31096007288835	0.731261149150969	1.67294535995221	1.40203372506285	1.06654690260768	0.807870864098167	1.31417935285768	1.30674273552045	1.36323703521692	1.44887264855529	0.805718487542871	0.840386463337823	0.918113203636132	0.792179002587359	0.840664984124771
hsa-miR-484	0.92284154045557	1.10336967116901	1.59050758944954	1.15623734014172	1.2091491477183	0.840664984124771	1.5384800805927	1.42567577136372	1.20353988506289	1.28905344878877	1.01661634445058	2.15018543346229	1.01542306001527	0.875997531614019	1.20774777983837	1.00063471086495	1.15067221609017	1.37817704287924	1.66182565267757	1.15623734014172	1.15623734014172	1.87833537933876	1.1026044197916	0.92284154045557	1.45052722151914	1.47276798210641	0.84996820254667	1.2827126799078	1.15623734014172	0.89189563945073	1.24928709389874	1.15623734014172	0.958821871862051
hsa-miR-485-5p	0.832673937536343	1.29128156544523	1.05373265457156	0.787677746023142	0.975709209428283	0.998514653041135	0.922076289078164	0.944237930993236	0.813871366029064	0.796781393744276	1.0646007436786	0.999583938451795	0.846431383862411	0.975709209428283	0.731891613787784	1.10192845850261	0.864319436343096	1.1976489121658	1.48129752196413	1.34414923441795	1.19701389410976	1.23504840342384	0.930707963451019	0.959804365037041	1.1026044197916	0.850414292641926	0.912880497356677	1.10218454919436	0.959804365037041	0.783176406160563	1.17013700236167	0.850414292641926	0.975709209428283
hsa-miR-485-3p	1.23673749898723	0.891117255985055	1.06108537020315	0.783176406160563	1.37657813264542	1.06108537020315	0.715624232233545	1.37657813264542	0.980867321373224	1.1424585610738	1.20482808194482	1.06195518142796	1.54296356041628	1.03808045240444	1.13582086989718	0.888860788055823	0.791956328079036	1.26002015514196	0.55930788736761	1.09094812137716	1.13611771452262	1.19370238900464	0.891117255985055	1.27657522955012	1.05398529679568	0.871439521198881	1.0646517813369	0.856558137377322	0.887131382709689	1.37153401537499	1.19350144913762	1.07843228250997	0.965147129861942
hsa-miR-486-5p	0.754650492393067	0.877671947310106	0.975709209428283	0.709654300879866	1.43050846125366	1.13900082771234	0.637348144866143	0.949679880360933	1.25618231109216	1.09369714526462	0.958652919961107	0.714098741232152	0.685034949558389	1.2091491477183	0.880019137100604	0.880019137100604	0.975709209428283	1.16018386330289	0.758547112587581	0.984447532054324	0.922797401851706	0.997251104866047	1.15623734014172	1.02862101700486	0.975709209428283	1.02314641128159	0.830748079629742	0.884282272744547	0.975709209428283	1.07980753372696	0.633423806273779	1.15623734014172	1.08225393735498
hsa-miR-486-3p	0.785063761411993	0.561696362729235	0.883483357866889	0.934895175509977	0.86858166844355	1.07191524276984	1.06723871502633	0.654022688912046	1.09641234407815	0.960540275212537	0.623502887284069	0.588404687266271	1.14451486822617	1.08067647588179	1.06413851385064	0.888860788055823	0.76263384472606	0.576497430827783	0.775221656633484	0.93095291141971	1.32470150110621	0.615224738413375	1.08067647588179	0.708659559148622	0.765104119864839	0.582338687292707	0.661735691468258	0.764528894232924	0.824760139733529	0.975625924257923	1.13113020616146	0.733507413962789	0.724564403539864
hsa-miR-487a-5p	1.16587000427686	1.02084587804419	1.04472060706771	1.35429944101474	1.02084587804419	1.27908883667241	0.854204946838633	1.27421642817359	1.05017612727077	1.10715878702852	0.828313074776475	0.885801652740682	0.894531877400537	1.14774108840752	0.648085203048457	0.655479609489422	1.04994227963022	0.713856027663901	0.668639555899981	0.869761385710793	1.02084587804419	1.23883905762055	1.02084587804419	1.00494103365295	1.15623734014172	0.902687268201769	1.1041183186684	1.1022754523209	1.34037746007047	0.611110015355347	1.32741792873927	0.854204946838633	1.02084587804419
hsa-miR-487a-3p	1.29629546979032	1.26380923295719	1.35706765115953	0.959088629374782	0.975709209428283	0.690833570026786	1.17436625601107	1.51675443325333	1.1583217482058	1.10715878702852	0.88957458533703	0.97571730739447	1.03808045240444	0.802556106050354	1.58829007598694	0.888860788055823	1.13446155043881	0.960263795154324	0.859027233638158	1.03808045240444	1.09106607039227	0.957876625752197	0.975709209428283	1.40314147244274	1.12151315223105	1.32363201115582	1.49361270556803	0.686231641618717	0.754506639329909	0.867753956645838	1.06087670575784	1.08715900551765	1.1643944530481
hsa-miR-488-5p	0.65064281805441	1.49630540185255	0.840664984124771	1.0293421297784	1.03133819579133	1.52563565107912	1.10143293346857	1.45438319027717	1.05867237900498	0.731462950001285	0.505572942551953	0.999583938451795	1.44856692877648	1.00674576039314	1.08641769352659	1.19958857679781	1.0293421297784	1.19782205331776	1.11051099063624	1.24014156007929	0.953833952816561	0.862206879562535	0.677796943314142	0.855796690698384	0.736852744068085	0.809068278222721	0.777478191089377	1.0293421297784	0.79542989050695	1.30916277239883	0.956932450876971	1.56718749950616	1.0293421297784
hsa-miR-488-3p	1.17436625601107	0.824760139733529	0.674178863475162	1.5255897431243	0.897159235127337	1.20392267087354	1.00058909654725	1.0671412870396	1.0876054920554	0.939713954324389	1.16661790065668	1.29075503628757	1.02048953581341	1.11022690557413	0.744974911797092	1.00632219473449	1.20353988506289	0.996724575708377	1.12956769962181	1.09317061610695	1.20852747707094	1.21858227612361	1.83872208815988	1.09317061610695	1.34851189827479	0.995114490823978	0.989311858682674	1.2827126799078	0.697921257503084	1.15601779211285	1.0355746103148	1.77287993257976	1.59541174410996
hsa-miR-489-5p	0.669819132028243	1.06336881419598	0.658490006104567	0.833389271099251	0.943365645506063	1.14669921983235	0.912419744501223	0.726099396938782	1.04251000264309	1.15737165196721	1.42172233812851	0.967240374529576	1.00500126406092	0.730217198091697	0.912419744501223	0.727830905636024	0.869761385710793	0.67658321050253	0.719886941233503	0.538659052843034	1.40845851776889	0.862206879562535	0.779770078240318	0.663730257313731	0.999583938451795	0.625555987630419	0.949679880360933	0.934363195009078	0.824760139733529	1.1158855100362	0.741046434965474	1.07768234435446	1.20353988506289
hsa-miR-489-3p	0.814122307165403	0.824760139733529	0.840664984124771	0.814594869370955	1.24934934958119	0.872507024808595	1.20531215701591	1.70402337276524	1.25129897638455	0.855706040738369	1.33406273336081	0.582454891827482	1.09923662999282	0.975709209428283	0.790784376315394	1.32015341173218	0.610442025248933	0.862206879562535	1.33414244430853	0.754404524746807	0.975709209428283	1.07834552804065	1.02478776254149	0.77112721938341	0.787032063774652	0.854877742741023	0.809254735263557	1.31365858091264	0.945951018101677	0.975709209428283	1.16254866937185	1.23186986496531	0.709215406524534
hsa-miR-490-5p	0.674161509924401	0.552142519519159	0.890569042215633	0.624257451833538	0.60372258465447	0.768857015170063	0.866694313192121	0.65434463656233	1.09452498882673	0.527845039105737	0.562598438534968	1.02666772056148	1.15160055257492	0.643637151723329	1.26257205344073	0.799530154631938	1.21944472945413	0.629966393445364	0.815193688843205	0.94778483085407	0.836024067997595	0.763732502096063	1.06231183289545	0.902783584876806	0.856569828516013	0.970234603705009	0.777836272053164	0.840664984124771	0.890569042215633	0.960668152814685	0.788543584055894	0.816790255101258	0.920327233542239
hsa-miR-490-3p	1.16372311814768	1.11503729752371	0.991614053819525	1.12672328134765	0.984514449225788	0.934631820547906	0.906384427567356	1.13186095622524	0.839925221824546	0.632002669826771	0.934125475855317	0.999583938451795	1.25047180485229	0.691189372573083	0.891010135869841	0.744974911797092	1.02110039401171	0.873301349092862	0.875438526562516	1.05072465212544	0.903778029212566	1.01315594925729	0.859978019178452	0.975709209428283	1.33888605064985	0.960017347917475	0.923431403131556	1.11561283880423	0.817144447400615	0.662146924940379	0.62150878816586	1.14429400672844	0.828746013008896
hsa-miR-491-5p	0.770555336784308	1.18226666920907	0.986962869075541	1.05537145884575	1.35448895475764	1.00395660240883	0.975709209428283	0.984435932435963	0.66535711936524	0.946031850584853	1.10960198965586	1.32363201115582	0.903028129134744	0.793506663018756	0.895923981491846	1.52473540177705	0.869761385710793	1.01672106040215	1.10715878702852	1.03808045240444	0.922797401851706	0.889396300443957	0.703826272381491	0.852440303126548	1.5080448037666	0.808848621247393	1.17013700236167	0.622465238373578	1.05349518145494	0.975709209428283	0.718513733419805	0.835097607290071	1.46961178562592
hsa-miR-491-3p	0.946044446971192	1.58281930999449	1.0035330249354	1.0293421297784	0.868021001827916	0.853701610837415	0.946044446971192	1.2827126799078	1.26072354397826	0.881943798648899	1.17038808230372	0.684239706970629	0.797667219060291	0.805425634134632	1.03228567721753	0.908380819119601	0.692687516941017	1.02507492037316	0.888555869006984	1.00841568994735	0.785931866189378	0.832542117105444	0.771220648252926	1.47209615959852	1.38081567007119	1.13310264451564	1.05224664005896	0.991546853924448	1.26734032860001	1.22126497288262	0.748017228942156	0.755528786742118	0.840664984124771
hsa-miR-511-5p	1.05550171926138	0.824760139733529	0.77984589181966	0.783176406160563	1.20353988506289	0.77984589181966	1.11178196936576	1.1956780198693	1.02848178374697	0.824760139733529	0.560918600638766	0.65601871225197	1.00747163668287	1.09541824783661	1.19979635650597	0.824767421630194	0.808942293405682	1.13502651167366	1.18695129686162	0.975445767606053	1.02848178374697	0.958261591398891	0.757589453147243	0.914890117123172	1.09365305349642	0.751182521046972	0.717017179748054	0.87647743783333	0.904552649566631	0.725290648984814	0.857294111331022	0.888860788055823	0.782779226949022
hsa-miR-511-3p	0.869719786418361	1.07074884142029	0.959232108346272	0.988990299672878	1.16318805495736	1.1158855100362	1.46882596407431	1.24236084980227	1.73274414121472	1.35565508080309	1.1158855100362	1.28328018105029	1.16333036097998	0.975709209428283	0.696887877769171	0.988990299672878	1.12438176177041	0.948750259820333	1.24236084980227	0.956304765968591	1.17760945065007	1.1158855100362	1.07074884142029	1.25127697213373	1.41017539141361	1.32363201115582	1.03622326061873	1.27103233069368	0.959232108346272	1.03980294041545	1.00465658389393	1.1158855100362	1.1158855100362
hsa-miR-146b-5p	1.33358756067309	0.855261395839299	0.845136911163191	1.15821370270408	1.05259081536813	0.900515344730906	0.980181136466703	0.900518887049235	1.00951138569328	0.748217304641784	1.28490174004912	0.848634868757042	0.862363387557253	1.03309294404328	0.912419744501223	1.0867258643934	0.636407296653538	0.866678806600956	1.31464295221401	0.927145120325791	1.12156732649804	0.980181136466703	1.18673859624749	0.824760139733529	0.898048718739768	0.813540205261142	0.737171530475673	1.28718460694622	1.21544601516095	1.00461366902958	0.868952210324434	1.03309294404328	1.26339024566902
hsa-miR-146b-3p	0.975709209428283	0.930707963451019	1.19211674171952	0.635767299847878	0.975709209428283	0.690833570026786	0.568669864871783	1.2827126799078	1.0287452255692	0.930707963451019	1.8543097483093	0.906437272695439	0.975709209428283	1.04839028972182	0.540585389422573	0.744974911797092	0.722352279398108	1.0293421297784	1.17983986732206	1.11076153269798	0.863948446571808	0.862206879562535	1.42957983487331	0.975709209428283	0.840664984124771	0.916592666599316	0.802270774048248	1.1022754523209	1.10553176216929	1.05071113214093	1.23707802987895	0.975709209428283	0.514408049670486
hsa-miR-202-5p	0.837027592309013	1.17070614006455	1.19371105786326	1.6144518998891	1.36447388153065	0.730409503929881	1.16496032691038	1.01811056810458	1.1941339559622	1.78602140928677	0.868743611214579	1.17070614006455	1.0741503307475	0.975709209428283	1.92287689776347	1.20046433139116	1.62650020838028	0.90178281346563	1.53402270965241	0.924582015739145	1.15949675813592	1.19196807965695	1.14683141104104	1.14683141104104	1.21105797017008	1.49475421276857	0.989255814264028	1.55066964731953	0.879580769761881	1.1158855100362	1.56718749950616	1.4181400725939	1.30735930326961
hsa-miR-202-3p	1.29038830643535	0.896536414583374	1.24997133726972	1.30916277239883	1.07732063598856	1.53135348282426	1.22166880093223	1.50168573519834	1.30357575913987	0.83047797147866	1.14245683896866	1.04688648337296	0.828137935171609	0.80546276240887	1.65736841061102	1.20353988506289	1.18674178166176	1.4254795878004	1.11287661877365	1.2564075540356	1.64469796697166	1.1768859765696	1.4112863861825	1.13943923674059	1.51376263551174	0.8910618088601	0.825138816974329	1.20353988506289	1.16814665565405	1.4288720089217	1.2327923006432	1.65484187453285	1.34402122678547
hsa-miR-492	1.29905475697771	1.41863760489431	0.732151747473769	0.867751277694054	1.09502664841189	1.0953489867475	1.01277540392672	1.29279233819283	1.11636477202924	0.741066342726457	1.17959450864884	2.07141582453092	0.819334332127672	0.839693775730542	1.33871253718543	1.58241656437698	1.09502664841189	0.946781751096027	0.944763308423443	0.995186282001841	0.877147343279674	0.806927150931599	0.867195972777281	1.36404479899478	0.898357377149035	1.23993821414874	1.0073722733852	1.17419944325679	0.915890141444724	0.677298660113818	0.975805596660396	1.01284687910847	0.840664984124771
hsa-miR-493-5p	0.893576791701348	1.1990185080573	0.817594084723838	0.840664984124771	0.778546383372736	0.610478140290916	0.70903113556927	0.765200306868139	0.938702246242948	0.840664984124771	1.1583616833599	0.840664984124771	1.06829072898798	0.991614053819525	0.662842494070157	0.760879756188334	0.869761385710793	0.919695457526743	0.611335508088743	1.33220689763684	0.840664984124771	0.849112794095159	0.840664984124771	0.598231402204525	0.864539713148283	1.00741261366514	0.867547462633998	0.95026803940032	1.01548878284304	0.862630890696508	0.748322147990994	0.458929305424025	0.804557458011193
hsa-miR-493-3p	1.35997321258049	0.975709209428283	1.12833223891011	1.54089124265308	1.20353988506289	1.1135944114357	1.06829072898798	0.915695157028011	1.16955516172997	0.924668196628185	0.749191682827641	0.950302793151644	1.06829072898798	0.952733631402201	1.14215641745721	0.744974911797092	1.55293955114426	0.791059069934292	0.944763308423443	0.810245320580558	1.15977286092845	1.19370238900464	1.12588673478013	0.790775416400607	0.950302793151644	1.03894139424119	1.25209464799553	1.06829072898798	1.34876383065186	1.08190078670328	1.06829072898798	1.32933471923262	1.0293421297784
hsa-miR-432-5p	0.844259631828046	0.975709209428283	0.999583938451795	1.17771319479859	1.08165703314577	1.00395660240883	0.677618700622484	0.744387615888578	1.23448578606773	0.804335899892534	0.82720334236087	1.10553176216929	1.18179305885373	0.916058435916101	1.12916587121084	0.85847724166284	0.983263715576541	0.862206879562535	0.975709209428283	0.869761385710793	0.641288841878351	1.24233675448206	1.16931499108724	1.26218516385921	1.11308626831754	0.771401881418387	0.949679880360933	1.13322135332574	0.938262469599277	0.961568489967626	0.796781393744276	0.844259631828046	0.975709209428283
hsa-miR-432-3p	0.487264862064699	0.965309096013919	1.31572163674032	0.742054908280485	0.784584989489349	0.993556488994468	1.1639661425967	0.892779461436113	0.638439792171088	0.917306905541903	0.917306905541903	1.26584039541727	1.02694471456878	1.344113336052	0.912419744501223	0.777787773577642	0.869761385710793	1.36526688602189	0.934363195009078	0.979364440986342	1.0806659569779	1.15235637458543	0.794186894401162	0.934363195009078	0.974715025114602	0.665594838519002	0.887439327328714	1.0609294379017	0.814360026319165	0.944763308423443	0.736590888609011	0.934363195009078	0.95026803940032
hsa-miR-494-5p	1.28031407972856	0.930707963451019	0.975709209428283	1.05537145884575	0.975709209428283	0.796781393744276	0.835097607290071	0.889124229878053	1.20353988506289	1.08328405800501	1.33406273336081	0.587182907661669	0.929057458202094	0.922076289078164	0.880019137100604	1.39981566114965	1.00546740075489	1.35430231385573	0.759301677137051	0.984447532054324	1.19701389410976	1.02084587804419	1.2699990908057	1.44671805318407	1.29128156544523	0.915016101940211	0.883784095770654	1.04031101872657	0.654026518279332	0.891130388073324	1.48570935837863	0.922076289078164	0.975709209428283
hsa-miR-494-3p	1.14730132200099	1.15623734014172	1.34831969867975	1.15623734014172	0.948644275418208	1.18995933884555	0.995071014659435	0.95401214818804	0.905746946747872	1.27422527597806	0.958652919961107	1.02947682544467	1.06829072898798	1.11812846206731	0.78785098221388	1.20443314407277	1.05061445280578	1.19782205331776	0.670577729828405	0.885155020147334	1.27706880682898	1.04820961599925	1.15623734014172	1.34224007657844	1.5080448037666	1.12464063423967	1.14245683896866	1.41784780833785	1.31515629446875	1.43145786605315	1.13113020616146	1.82216615544147	1.41433931536378
hsa-miR-495-5p	0.888599741444846	0.829132803690566	1.03555330831088	1.03371479373544	1.398428209249	0.753555516141334	0.980081873385319	1.4289976629076	1.54180197213659	1.3016556586196	0.864335606717689	1.15623734014172	1.04290520161841	0.980081873385319	1.23522992144151	1.11071258533432	0.782651917727356	1.20219471727479	0.949135972380479	0.844375858341223	0.952888947040429	0.866579543519572	1.01964846391964	0.758956143871268	1.23652254317238	1.14682950292569	1.35503779703215	1.1022754523209	0.999583938451795	0.949135972380479	0.918113203636132	1.00395660240883	1.0293421297784
hsa-miR-495-3p	0.836809326510682	1.38769565371093	1.2301724407962	1.05910032110501	1.23329807638949	0.877061392045511	1.04747104564774	0.783176406160563	0.692072712521207	1.13372023844776	1.36382092468742	0.95189391026704	1.1219236493381	1.00546740075489	1.02364867064349	0.774733103123698	0.899519577037399	0.915839799912654	0.944763308423443	1.06783864373105	1.14049748208759	0.862206879562535	1.15623734014172	1.0293421297784	1.11081286459406	1.52563565107912	1.40429805342523	1.00048737593785	1.08315668267212	0.974521499750049	1.0293421297784	1.28550278531543	1.10175180867983
hsa-miR-496	0.97478297335701	1.06724606733589	0.556717456796495	0.7875490701176	0.776125926774227	1.09549346031644	1.17420304942824	1.12025817399324	0.922797401851706	0.543834754139984	1.75273458854884	1.00395660240883	0.994564987042352	1.70165548861999	1.42390706709514	1.34569561204273	0.874134049667829	0.737901693860415	0.715039745191678	0.961298243618402	1.29315891661508	1.02521854200123	0.829132803690566	0.76933380122175	1.12404872850176	0.974607267662045	0.752450744683595	1.27964421938851	0.98805175801759	1.09049998266663	1.10574467879189	1.3676042168521	1.00395660240883
hsa-miR-193b-5p	1.17436625601107	0.782058750563794	0.840664984124771	0.986640740608666	1.16083849589315	0.690833570026786	0.933007820258548	0.827323438363288	1.47509139011856	0.666701889599808	1.10848433405909	0.841525688318074	1.05285954323273	0.846703138253079	1.07344962692102	0.872188727953437	0.705680219295722	0.59067538102364	1.09048672692613	1.37163792619404	0.583849656084346	0.862206879562535	1.01985624163101	1.35148468430915	1.33389383699663	0.750242387686416	0.933007820258548	0.934363195009078	0.825432971681823	0.941734543266227	0.901441143533747	0.998179090008001	1.24768691726561
hsa-miR-193b-3p	1.38274855398478	0.952281393530631	1.03077069453337	0.999583938451795	0.812545597072356	0.890569042215633	0.999583938451795	1.0787567332967	1.07199361735323	0.958652919961107	1.19236089705952	0.810906792798165	0.699072182523652	1.30430454203421	1.07344962692102	0.794878969887954	0.919665443801655	0.912867939627182	1.0787567332967	1.03808045240444	1.06343674583982	1.38421804923371	0.824760139733529	1.12647914881512	0.65198783847114	1.02013866179587	0.919921689034327	0.984267253099941	1.05339849134552	1.16578956812706	0.881349230255861	0.853350058342371	0.999583938451795
hsa-miR-497-5p	1.17436625601107	0.706772203897193	1.03331477196487	0.665188470324227	1.71759072154312	0.702820976424693	0.809068278222721	0.783176406160563	1.04111010657837	0.809146274753449	0.840664984124771	0.710984992692304	0.903028129134744	0.952387520148338	0.744974911797092	0.946349366020031	0.751773449874457	0.862206879562535	0.978494141936521	0.599675865184524	0.640012687017982	1.0783344560084	0.706772203897193	0.535528678766873	0.713904469427719	1.14245683896866	0.835324850017372	0.991851772973286	0.706772203897193	0.769437681187539	0.800125267799796	1.12554062352627	0.911354193942065
hsa-miR-497-3p	1.1107534347318	0.975709209428283	0.82313413028017	0.889124229878053	0.762641538981494	0.703938632021462	0.915016101940211	1.2876355607368	1.17966515603938	0.791905290420735	1.35888802153875	0.975709209428283	1.09386781927071	0.958178355583682	0.880019137100604	0.880890903423552	0.975709209428283	1.18029119947316	1.0957123781182	1.00480561101431	1.07374647154646	0.722352279398108	0.975709209428283	1.1107534347318	0.991614053819525	1.14245683896866	1.4566129567926	1.04031101872657	0.807229285888928	1.0983546561916	0.825877795330298	0.768782221830787	1.17966515603938
hsa-miR-181d-5p	0.975224934234616	0.894724775389114	0.690833570026786	1.58720867592783	1.01817906445951	1.1913754936964	0.988041919370114	1.44555664519521	0.957096018365273	0.859058756247097	0.957096018365273	0.957096018365273	0.937326745648311	0.814888815992184	0.807876354016653	0.807876354016653	0.90002045461708	0.785253721617669	1.16207259146296	1.22143771905627	0.935130111793536	1.08374732026376	1.50814694539406	0.975709209428283	0.852997694066601	0.957096018365273	0.622675650815341	1.08357135813135	0.999583938451795	0.795509116102394	0.918113203636132	0.821400988164552	0.874963600638338
hsa-miR-181d-3p	1.13401442590554	0.819793614301284	1.50530978615744	1.16951843038632	0.904638209968637	1.49906432214667	0.951064949209864	0.92335270676848	1.1158855100362	1.17058790327842	1.74836192459181	1.29641364074964	1.41979387594626	1.29371090325529	0.886971582784235	1.3873963897976	0.941687754751714	1.00420355054968	0.92335270676848	1.19616209203916	0.704620178527091	0.835635550630079	0.966756810720672	1.30745842775451	0.973012609519339	1.46380831176373	1.35066513307511	1.1158855100362	0.966767535730563	1.03904054607702	1.09077837605593	0.537153523173585	1.3437161856708
hsa-miR-512-5p	0.947461816447734	0.95183448040477	0.670219786662243	1.23581747972236	1.13019459238641	0.95263831002735	1.10102096333459	1.04498114616113	1.03479764998147	0.79651274675298	0.885307627284633	0.975709209428283	1.04004333600743	1.08289204746525	1.23674071978757	1.29114686977897	0.692525891904288	1.49167937274499	1.10715878702852	0.84588665668728	0.734125893830806	1.1240116195631	0.939601683314705	0.947461816447734	0.690029740404207	0.946359874681496	0.753961543029652	1.07402805934035	0.800885410710017	0.881411007090118	0.95263831002735	0.663245467460381	1.00109473679785
hsa-miR-512-3p	0.975709209428283	0.913337966452123	1.27581929210878	1.0293421297784	0.975709209428283	1.00395660240883	0.922570608088469	0.925805151337421	0.772525351609859	1.38876512660304	1.3101880043373	1.09386609716556	0.740483560144921	1.27169149038465	0.912419744501223	0.744974911797092	0.622302785221901	0.975709209428283	0.623502887284069	0.975709209428283	1.20502144947475	0.786663044448137	1.32363201115582	0.791299273179889	0.954167313990519	1.08373693357076	1.3267904040516	0.910488465985566	0.975709209428283	1.69118289512446	0.804335899892534	0.922570608088469	1.0293421297784
hsa-miR-498	1.26739269245091	2.98891208479493	1.14940475661457	1.23860578696913	0.426371359964623	1.56529487348097	2.09508162295826	2.32114678098618	1.51227965755269	1.26739269245091	1.38432453572651	1.69724067711929	1.47005567831196	1.75784266267274	1.57409596998681	1.41344555448415	0.762011501799958	1.17094665205234	1.2827126799078	1.33106687473957	1.09106607039227	1.56269104019211	0.986536715803942	1.46497711263152	1.15623734014172	1.17668538824295	1.02108440481653	1.4110152248107	0.824760139733529	1.69118289512446	1.23091732048929	0.809068278222721	1.12026744443868
hsa-miR-520e	0.673239187439673	1.52563565107912	1.6228388522771	1.08297505012852	1.26264741113628	0.690833570026786	1.00016850072658	0.949679880360933	0.976430322201825	1.04323174131607	1.01228584031123	1.15623734014172	1.26061544881108	0.887134927405312	0.978639027759834	1.08297505012852	1.0293421297784	0.934531530617214	0.783176406160563	0.635421744217704	1.35197151380587	0.862206879562535	0.878393060083648	1.0293421297784	1.20987026049184	0.970234603705009	1.00878740643433	1.01894201636404	1.2085507987003	1.56167772411672	0.690833570026786	1.0293421297784	1.4679722357139
hsa-miR-515-5p	0.823900718194996	1.03052983945664	1.03660946155794	1.18345527171374	0.975709209428283	1.05877723243718	0.525835056919975	1.2827126799078	1.25120228627512	1.01347354998946	0.83294541927602	1.16260307766729	0.740483560144921	0.975709209428283	0.918785482026794	0.799795541825445	0.999583938451795	1.60341535222654	0.999583938451795	1.06195518142796	0.791251134142044	1.38015206960787	0.975709209428283	1.12647914881512	1.15623734014172	0.832943007246234	0.990404192395366	1.15116641219813	0.879580769761882	0.999583938451795	0.999583938451795	1.1537983719029	0.810906792798165
hsa-miR-515-3p	0.975709209428283	0.975709209428283	0.995569332702659	1.00546740075489	0.556717456796495	0.748429575818937	0.866664284014872	1.10062895005569	0.898922672828193	1.09386781927071	0.975709209428283	0.77150047521987	1.25304624640589	0.975709209428283	1.13398163099	1.17394732429424	1.26407188913186	0.698477550374595	1.11596505036742	0.693789071997348	0.910537939678829	1.25129839479679	1.15688438161544	1.34077022946658	0.975709209428283	1.11858210994514	0.782932250820561	1.1022754523209	0.975709209428283	0.812139070357274	0.75136557409576	1.168242012696	1.03319778739249
hsa-miR-519e-5p	0.761355989935851	0.975709209428283	1.22036413470006	1.1710918526247	0.975709209428283	1.00395660240883	0.872322753853331	1.09049998266663	1.59543489248671	0.958652919961107	1.07118955928963	0.893199360508763	0.715098032775352	1.33406273336081	1.65736841061102	0.63859033385406	0.869761385710793	1.0293421297784	1.25732715253823	0.869761385710793	1.16100811450787	1.24162607429246	0.966509862579826	0.950323682058713	1.29798706298802	0.970234603705009	0.919585994899461	1.2440251751672	1.11367747937615	1.2378954927198	1.05986292648243	1.13085181277215	1.00395660240883
hsa-miR-519e-3p	1.17436625601107	1.28768691774196	1.13103351605203	0.875885467995841	1.10715878702852	1.30798909804632	0.759989725109518	0.959140684925106	1.09876168061625	1.10715878702852	0.989000177186095	1.13103351605203	0.916447838909465	1.10715878702852	1.04386932210146	1.3737863320823	0.994044077838266	1.40923437840955	1.1589364314953	1.26088265358122	1.40550402975098	0.750574354340897	1.2080149846085	1.10715878702852	0.96428588651166	0.970234603705009	1.51361248707891	0.938605817746037	1.03148809727262	1.24733508763644	1.04956278123637	1.36331944256554	1.15446133194968
hsa-miR-520f-5p	1.06318221022668	0.802716683941546	0.840664984124771	0.811739882992741	1.1163208115665	0.81575331065419	1.10062895005569	0.949679880360933	0.859998352408257	0.778306570825184	1.30803340429346	0.838824210055124	0.990501129933142	0.975709209428283	1.04742029785367	0.976333788854221	0.994681126338197	0.722352279398108	1.08537491056166	1.17869205454265	1.18773044303344	0.994816548976845	0.912233140531927	0.949679880360933	0.574610075576354	0.601881050468884	1.07459962098834	0.934363195009078	0.965371741871741	1.03622326061873	0.585852581768665	0.729406028805253	0.949679880360933
hsa-miR-520f-3p	1.03133400025465	0.824760139733529	0.840664984124771	0.797066017698227	0.859087579380066	0.703938632021462	0.958652919961107	0.932623590893757	0.882977091056146	1.01427771078747	0.958652919961107	0.98252764898462	0.694011133174622	0.964127525684381	1.22439869661578	1.18029119947316	1.19195820131899	1.36112075341206	1.0957123781182	0.814109841419433	0.90574111238453	0.845150590095359	1.07215524982685	0.975709209428283	1.15053300814655	0.794539315756174	0.777836272053164	0.761292010568265	0.98252764898462	0.927707018956267	1.11407391669428	1.17012695167939	1.0177604460345
hsa-miR-519c-5p	1.02328176367766	0.470014085526285	1.04261789667124	0.899519577037399	0.601718702773759	0.885666230102035	0.847157982793542	0.964801017702798	0.575101157158558	0.828830367220105	0.843869513648635	0.840664984124771	0.963721236622816	0.84588665668728	0.782597191760221	0.878257637445	1.05245539272949	0.940450595528087	0.843869513648635	0.886995960071041	1.32808579993898	1.06387983626364	1.02071045540555	0.735868605483215	0.765663061412121	0.852102236442162	0.991372346635254	0.977397153228519	0.733734477872187	1.02699397578589	0.829221669385818	0.824624717094881	0.878754688695592
hsa-miR-519c-3p	0.975709209428283	0.975709209428283	1.1270189103029	0.915273025234521	0.940411157488147	1.00395660240883	0.940411157488147	1.24733508763644	1.05972158517522	1.09074953903507	1.27938102229217	1.43120685973254	1.20038734806194	1.29316152346523	1.04386932210146	0.888860788055823	1.520861745677	0.574610075576354	1.2827126799078	1.16953003000468	0.889450200454555	1.12842072662092	1.28833395921568	1.12093928820159	0.948239832701495	1.10715878702852	1.10715878702852	1.06697740038077	0.96428588651166	0.920100589484074	1.13113020616146	0.945992461546232	1.16079170737864
hsa-miR-520a-5p	1.17436625601107	0.975709209428283	0.903028129134744	0.652878064977568	1.10698407574584	0.903028129134744	0.903028129134744	1.01204302537091	0.922797401851706	0.690833570026786	0.783176406160563	0.713904469427719	0.903028129134744	0.704920738333975	0.648419102480041	0.744974911797092	0.93278632046135	1.27609004271897	0.783176406160563	0.647488270910769	1.32975583746088	1.1210213087111	0.887123284743502	0.824760139733529	0.999583938451795	1.14245683896866	1.14245683896866	1.16463859733088	1.06194708346177	0.845539551170536	0.769101559428001	0.809068278222721	1.20353988506289
hsa-miR-520a-3p	0.808283412743185	1.52273987901444	1.0293421297784	1.4883325857282	0.821749065054887	1.17904278375457	0.975709209428283	1.00878740643433	0.858713643726768	0.872109539703309	1.14733006561474	0.90258161508135	1.41979387594626	1.06969395988392	0.744974911797092	0.933652057450723	1.26264741113628	1.0293421297784	1.3274326385842	0.59897847283616	0.922797401851706	1.67363511134369	1.32363201115582	1.3765111916974	0.574610075576354	1.0293421297784	0.836943798126557	1.16138297839429	1.18826108410543	0.944763308423443	0.947871394962738	1.39307763389215	0.866474088967772
hsa-miR-526b-5p	0.975709209428283	0.824760139733529	0.840664984124771	0.783176406160563	0.778546383372736	0.690833570026786	0.651542557605062	0.783176406160563	0.86999523335135	1.22551558969366	0.449475134274268	1.28853215203839	0.613469937167292	0.493813563637102	0.760879756188334	0.626247785264752	1.04524697416964	0.73825712378935	1.09403553425417	1.22566216971015	0.902388924738639	1.19370238900464	0.824760139733529	0.840664984124771	1.15623734014172	0.781557458051378	0.949679880360933	0.762641538981494	0.840664984124771	0.944763308423443	0.557213822718855	0.809068278222721	0.805565125007348
hsa-miR-526b-3p	0.887274730459235	0.824760139733529	1.27248882980457	0.944763308423443	0.762641538981494	0.935413236048037	0.975709209428283	0.887274730459235	0.922797401851706	0.553919918261133	0.698597584805604	0.944763308423443	1.09025663555972	0.891130388073324	0.827840923146265	1.13344045407707	0.944763308423443	1.14466357682027	0.96672921499518	1.20910500911444	0.838218580496747	1.10912356764968	0.928858464032201	0.771601663236041	0.999583938451795	0.724489456867762	0.996154076999829	1.1022754523209	1.28904308335385	0.944763308423443	0.984827444192631	1.21701668059672	0.976183653280913
hsa-miR-519b-5p	1.02328176367766	0.470014085526285	1.04261789667124	0.899519577037399	0.601718702773759	0.885666230102035	0.847157982793542	0.964801017702798	0.575101157158558	0.828830367220105	0.843869513648635	0.840664984124771	0.963721236622816	0.84588665668728	0.782597191760221	0.878257637445	1.05245539272949	0.940450595528087	0.843869513648635	0.886995960071041	1.32808579993898	1.06387983626364	1.02071045540555	0.735868605483215	0.765663061412121	0.852102236442162	0.991372346635254	0.977397153228519	0.733734477872187	1.02699397578589	0.829221669385818	0.824624717094881	0.878754688695592
hsa-miR-519b-3p	0.909936920857615	1.16942913874513	0.83238127351831	0.805838596558943	0.967425498821822	1.45473176427056	0.998371399826662	1.28849145463767	1.15633649211601	0.666884394620583	1.16511902936704	1.14795362953526	0.894744418528283	1.15623734014172	0.904136033894763	0.880577077449362	0.892423576109172	0.884869069960915	0.967425498821822	1.13574456551547	0.758000622854318	0.959870992673565	0.967425498821822	0.847422330131908	0.840664984124771	0.80078456761626	1.04734399347196	1.30537487030618	0.828738246721184	0.944763308423443	0.713495760425166	1.15623734014172	0.967425498821822
hsa-miR-525-5p	0.975709209428283	1.37540874778002	0.975709209428283	0.615956089995558	1.01705522384749	0.732179584445991	0.850414292641926	0.949137880495827	0.891924749464608	0.690833570026786	1.11858210994514	0.98948971060135	0.742215854143904	0.975709209428283	1.09386781927071	1.03107442377738	0.795033359691647	1.07068814419761	1.25883795088428	1.07942646682365	0.922797401851706	0.996971149020682	0.977441503427266	0.975709209428283	1.15623734014172	0.970234603705009	0.975709209428283	0.934363195009078	1.00131623245078	1.11761780403518	0.498379580970266	0.662834398113297	1.0293421297784
hsa-miR-525-3p	0.865308823887498	0.711733557110025	1.03352055224768	1.27330725428943	1.05784162715522	0.787753176548194	0.891200695949656	0.969449153077895	1.14080479673192	1.07130326891912	0.922797401851706	0.595090192390202	0.903028129134744	0.995478482145245	0.932189017218185	0.888860788055823	0.686496761288707	0.922797401851706	0.705635305011004	0.903697999506676	0.610342940873511	1.05478249184008	0.975709209428283	0.869164481501587	0.922797401851706	1.00417121750089	1.35066513307511	1.13621206611679	0.8853506620227	0.891851500846866	1.15089947887842	0.682603670830259	1.04911140249536
hsa-miR-523-5p	1.02328176367766	0.470014085526285	1.04261789667124	0.899519577037399	0.601718702773759	0.885666230102035	0.847157982793542	0.964801017702798	0.575101157158558	0.828830367220105	0.843869513648635	0.840664984124771	0.963721236622816	0.84588665668728	0.782597191760221	0.878257637445	1.05245539272949	0.940450595528087	0.843869513648635	0.886995960071041	1.32808579993898	1.06387983626364	1.02071045540555	0.735868605483215	0.765663061412121	0.852102236442162	0.991372346635254	0.977397153228519	0.733734477872187	1.02699397578589	0.829221669385818	0.824624717094881	0.878754688695592
hsa-miR-523-3p	0.66119000066252	0.719380676887108	0.690833570026786	1.574875965986	0.864994344893265	0.893241737873814	0.975709209428283	0.824760139733529	0.680023525744054	0.746492150332314	0.704908416759348	0.840664984124771	0.639148826349016	0.897441220027068	0.744974911797092	0.744974911797092	1.26384538597563	1.19782205331776	0.944763308423443	0.717663801020861	0.922797401851706	0.722352279398108	0.746492150332314	0.975709209428283	0.574610075576354	0.970234603705009	0.777836272053164	0.651926674446477	0.824760139733529	0.834048443888425	1.13113020616146	0.704418131686263	0.762396994723556
hsa-miR-518f-5p	1.14342035500623	0.824760139733529	0.999583938451795	0.998396228773561	0.762641538981494	0.973010701403992	0.724714948587966	1.08493960903136	0.6344112183604	0.913244599052121	0.958652919961107	0.960668152814685	0.983711907633021	1.19812023845362	0.690332705095758	0.967385940822427	0.944763308423443	0.944763308423443	0.944763308423443	1.02419084086678	1.17955052971086	0.842355448088022	0.975709209428283	0.944763308423443	0.968638037446955	0.657899551552639	0.698827400192103	0.903417294004238	0.505092681438156	1.22458395104387	0.720790609995601	0.778122377217881	1.06307601315011
hsa-miR-518f-3p	1.01624892575326	0.576777391452893	1.16231696224303	0.783176406160563	0.745585249514318	0.823608694657595	1.27376687303843	0.958652919961107	0.772525351609859	0.958652919961107	1.13412943376165	1.6756226542436	1.06829072898798	0.975709209428283	0.973430167877148	0.888860788055823	0.754500075839084	0.736241890935772	0.523121527823654	0.700607511553685	0.922797401851706	0.736241890935772	1.52563565107912	1.17012695167939	0.999583938451795	1.10820337616284	0.953312785853708	0.610342940873511	0.573021911340241	0.904006683535604	1.25064567403124	1.13918105067455	1.37901639886343
hsa-miR-520b	1.39414180080514	1.048662491565	0.952795891580391	1.46730111740928	1.43496710497575	0.820656122767789	0.632126472303634	1.02646641696102	0.999583938451795	1.1792440559404	0.958652919961107	0.999583938451795	0.597565092776051	1.13682125484029	1.28449017783459	1.32764460605876	0.999583938451795	0.85217483213911	0.968638037446955	0.946547922310883	0.650425774277594	1.21757711802815	1.28605989288273	0.848634868757042	1.86722812208785	1.52563565107912	0.6871294774736	0.762641538981494	1.31476731179618	0.912998958901566	1.26095275890246	0.975709209428283	1.10612866637849
hsa-miR-518b	1.01771285432114	1.49587745975252	1.02345866747531	0.598484804599866	0.937465337699761	0.840664984124771	1.3737863320823	0.919921689034327	1.0968606027074	1.10715878702852	1.22296781203496	0.842930536761868	0.583830158454994	0.97737990476862	1.09732435594453	1.16806386199115	0.713107984020866	0.862206879562535	1.11958710714171	0.906437170070268	0.8930392105251	1.54861013080057	0.999583938451795	1.15053300814655	0.598484804599866	0.994109332728521	0.801711001076677	0.64853116457593	0.696916099407627	0.518154072778488	1.35066513307511	1.0138974331307	1.0293421297784
hsa-miR-526a	1.17436625601107	0.765456548081836	1.16231696224303	0.870836010928257	0.814915916223955	1.35706765115953	0.809068278222721	0.761232955652708	0.664186255190215	0.824760139733529	0.783176406160563	0.912419744501223	0.903028129134744	1.31211928285296	0.751626451296895	1.0293421297784	0.722352279398108	1.1170017345461	0.854931166537016	1.25354602215945	1.10659939924658	1.10850548281189	1.16283871795149	1.12548741494801	0.662269680344048	0.970234603705009	1.03733948512863	0.912419744501223	1.08724354321949	1.0165180687999	0.970336912957129	0.812612603633026	0.928324588892465
hsa-miR-520c-5p	1.17436625601107	0.765456548081836	1.16231696224303	0.870836010928257	0.814915916223955	1.35706765115953	0.809068278222721	0.761232955652708	0.664186255190215	0.824760139733529	0.783176406160563	0.912419744501223	0.903028129134744	1.31211928285296	0.751626451296895	1.0293421297784	0.722352279398108	1.1170017345461	0.854931166537016	1.25354602215945	1.10659939924658	1.10850548281189	1.16283871795149	1.12548741494801	0.662269680344048	0.970234603705009	1.03733948512863	0.912419744501223	1.08724354321949	1.0165180687999	0.970336912957129	0.812612603633026	0.928324588892465
hsa-miR-520c-3p	1.17185866392326	1.13236261111821	1.06457654475029	0.685435988667824	0.664901121488756	1.32377939774405	1.54331277048265	0.783176406160563	1.10579946757015	1.25810785672327	0.958652919961107	0.713904469427719	0.815273679350015	0.787294207313478	1.34948535634369	0.888860788055823	0.464556643350043	1.37817704287924	0.942255716335636	0.869761385710793	0.922797401851706	1.46495062269937	1.15623734014172	0.895505529888106	0.840664984124771	0.946359874681496	0.995544858627129	1.18497226241506	0.736690879549785	0.92088857939993	0.908542156600751	0.953804892212196	1.10579946757015
hsa-miR-518c-5p	0.820309032112247	0.773120245490413	1.34331011233795	0.590902904350653	0.992002038202582	0.744573138630091	0.745213153263813	0.588226487576376	1.25727945366619	1.48408842877931	0.836915974763868	0.935988286301042	1.41979387594626	0.856295674653659	0.878499708336834	0.693910869471635	0.869761385710793	0.834392211194214	0.71882618946034	0.974225327445535	1.4680954574736	0.776091848001413	0.780759290844095	0.9200834419098	1.37737157975912	0.862807846826026	1.23778014114493	1.328385080601	0.873744135406807	0.961056137197742	1.11881596865882	0.863537163135989	1.29886318723916
hsa-miR-518c-3p	0.690315338154369	1.06419366874688	1.27248882980457	1.0055874351859	0.598520586624262	1.17904278375457	0.975709209428283	0.553860970816129	1.17867554769489	0.913244599052121	0.845913916309404	0.971042075922213	1.03340522093219	1.15623734014172	1.26061544881108	0.83404015802747	1.11896106370793	0.950691338881127	0.944763308423443	0.569220281509554	0.758000622854318	1.19370238900464	0.797800112004056	0.74018131837857	1.24472179946031	0.606585350269692	1.36486786799399	0.610342940873511	0.944763308423443	1.07514040022088	0.918113203636132	1.15623734014172	0.840664984124771
hsa-miR-524-5p	1.09639347878925	0.975709209428283	0.975709209428283	0.783176406160563	1.1107534347318	0.820689259822043	0.617355685495752	0.840772411952714	1.26113589085504	0.612860792804973	0.958652919961107	0.61874958438647	1.06829072898798	0.700153599116153	0.744974911797092	1.08693813557055	0.897488276411768	0.997251104866047	1.07980753372696	1.13113223189262	1.14866207618442	0.85739650470162	0.746787362511716	1.03330521522043	0.77150047521987	0.836405230317536	0.724203351703046	0.991959200801229	0.88235614552568	1.17348151582835	1.05315742893964	1.00496591863301	1.0293421297784
hsa-miR-524-3p	0.923163860363749	1.24371034094012	0.999583938451795	1.08673399943476	1.50709747833708	0.924294352991364	1.43460542438741	0.751403774890855	1.12387763564542	0.751652662331897	1.04612592075951	0.864711171868514	0.963847221439854	0.863375198355464	0.993787377503553	0.779507382557097	1.09016122208351	0.949679880360933	1.22012276974829	0.869761385710793	0.779507382557097	1.34775700301495	0.790760926033909	0.896046960010815	1.13020801107437	0.944205274637659	0.698174022635696	0.697815941671909	0.673041370384115	0.89614038888033	0.918113203636132	0.809068278222721	0.790760926033909
hsa-miR-517-5p	0.975709209428283	1.02896887394194	0.999583938451795	1.51337150660724	0.762641538981494	1.11894351465394	0.918113203636132	0.697333007387863	0.686681952837159	1.20301944301893	0.918113203636132	0.941987932659645	0.87542035762049	1.15623734014172	0.736785043252735	0.831264782263672	1.33847668253846	1.122695193681	0.887167302631292	1.13143351630705	0.74527973834908	0.804610873770384	0.889865810655583	0.918113203636132	0.848841266903288	0.970234603705009	0.814551675081923	0.876767189216928	0.913740539679096	0.877761373530609	1.01146626753874	1.11064600690385	1.58710196117951
hsa-miR-517a-3p	0.404190636869939	0.677796943314142	0.840664984124771	0.658980683085724	0.641088064305866	0.925035591634142	1.17436625601107	0.820623145989569	0.53594994510825	0.969027163589791	0.783176406160563	0.895771813856588	1.85701484580324	0.934887959856074	1.11089636675003	0.937356527032622	1.05088402521617	1.15700080374555	0.645044782721834	0.521056525426228	1.18033655540598	1.10521648555357	0.715243683143148	0.715243683143148	0.878111723953777	0.671691219333461	1.16399873440642	1.12381734775867	0.862206879562535	0.703976874598925	1.21253350963638	0.934887959856074	0.715243683143148
hsa-miR-519d-5p	0.961298585564277	0.850789468800879	1.12923697552492	1.09609510195204	0.762641538981494	0.866694313192121	1.20039558507842	0.975709209428283	0.798554680677209	1.38216290947867	0.969066091964771	1.15623734014172	1.08008731809764	1.15353460264737	0.771004240864442	0.85847724166284	0.748381608465458	1.3113243831835	0.896678736026311	1.028576878401	1.05432502200412	1.00609275582127	0.938262469599277	0.654245154106065	0.866694313192121	0.922570608088469	0.975709209428283	0.934363195009078	1.02561326751915	1.14191483910355	0.944142532703482	0.942629222710173	1.22956921413024
hsa-miR-519d-3p	0.759301677137051	0.938244160565368	0.860171026205272	1.30916277239883	0.815553346558071	1.23195459133115	0.975709209428283	0.949679880360933	1.03629973171745	1.07215524982685	1.11606955378446	0.450970149749789	1.12120253656456	1.11606955378446	1.18695195678677	0.723845270739258	0.869761385710793	0.775264086974685	1.08328405800501	0.983263715576541	1.06719134136876	0.975709209428283	1.32363201115582	1.13236261111821	1.13462816375531	1.00304392672213	0.731686700784578	0.987275002585656	1.05249574602837	1.1158855100362	0.971025011212709	0.662834398113297	0.730708750890719
hsa-miR-521	1.14460806468446	1.48713913712648	1.44798710011361	0.807051135184076	1.17378169373628	0.991434923511605	0.937212695475636	0.608681600844482	1.02891418767837	1.10715878702852	1.14245683896866	1.11774082618908	1.06829072898798	0.953326045437187	1.14463557767017	0.896013078744085	1.20353988506289	0.860280213446928	1.2827126799078	0.726888485193933	0.896013078744085	0.74622700842162	1.12647914881512	0.963467081184716	1.02345866747531	1.12100454309184	0.999583938451795	0.791490294492218	0.824760139733529	0.753418214833957	0.999583938451795	0.959838217609555	0.999583938451795
hsa-miR-520d-5p	1.24257225337687	0.975709209428283	1.01742696753668	0.729543485810444	1.02862101700486	0.975709209428283	0.668598847072238	0.949679880360933	0.922797401851706	0.975709209428283	0.975709209428283	1.01606103953381	1.28112793442519	1.26058484882978	0.906557560230468	1.04639841924558	0.863899201440037	1.14418913296764	0.643000105552647	1.27416301475586	1.09106607039227	1.03790216751137	0.992765498895459	0.824760139733529	0.85948571497785	0.826124567689897	1.06271191145466	0.962099151712986	0.945951018101677	1.06805204556206	0.912251019365376	1.01606103953381	1.07469863174093
hsa-miR-520d-3p	1.17436625601107	0.824760139733529	0.999583938451795	1.3470452903514	0.95183448040477	0.871610885129611	0.840014179227561	1.41686729133706	0.878473175327349	0.958652919961107	0.958652919961107	0.840664984124771	1.39293794241344	0.975709209428283	0.744974911797092	0.716290764591001	1.00546740075489	0.893152780567375	1.11596505036742	0.900707286715633	0.756049772311333	1.19370238900464	0.975709209428283	1.17402259992621	0.816790255101258	0.946359874681496	1.1734027399735	0.934363195009078	0.800885410710017	1.46335221948986	0.903299530526853	1.15623734014172	1.39046458634026
hsa-miR-517b-3p	0.404190636869939	0.677796943314142	0.840664984124771	0.658980683085724	0.641088064305866	0.925035591634142	1.17436625601107	0.820623145989569	0.53594994510825	0.969027163589791	0.783176406160563	0.895771813856588	1.85701484580324	0.934887959856074	1.11089636675003	0.937356527032622	1.05088402521617	1.15700080374555	0.645044782721834	0.521056525426228	1.18033655540598	1.10521648555357	0.715243683143148	0.715243683143148	0.878111723953777	0.671691219333461	1.16399873440642	1.12381734775867	0.862206879562535	0.703976874598925	1.21253350963638	0.934887959856074	0.715243683143148
hsa-miR-520g-5p	0.835532908820366	1.15623734014172	1.11308626831754	0.574610075576354	1.31420688966926	1.00395660240883	0.835532908820366	0.949679880360933	0.681048980876048	1.88800831102158	0.790143818489631	1.11308626831754	1.04004333600743	1.49738825809858	0.911615843002654	1.00109473679785	1.0293421297784	0.862206879562535	1.10715878702852	0.869761385710793	1.26739269245091	0.741251006781915	1.01606103953381	1.49738825809858	0.713904469427719	1.32363201115582	0.949679880360933	0.876143868847242	0.999583938451795	0.808314538414189	0.665020512175828	0.975709209428283	0.954167313990519
hsa-miR-520g-3p	1.00173853849563	0.835532908820366	1.21689135055161	1.21142235490609	0.788670868048844	1.02998593147618	0.975709209428283	0.975709209428283	1.46944708201342	0.860912502468368	1.22524455218936	0.739933798495069	0.929057458202093	1.05849692264898	0.772243443893307	1.05764575270984	0.895790714778143	0.931601712285663	0.944763308423443	0.772020968218054	1.16965227495817	1.58872036925946	1.15623734014172	1.05849692264898	0.999583938451795	0.835097607290071	1.04471642147592	0.61034294087351	1.08720434156244	0.809205735227913	0.990953905553541	1.38934877163289	1.05537145884575
hsa-miR-516b-5p	0.673239187439673	1.33406273336081	1.16231696224303	1.05910032110501	1.00546740075489	1.20880097508118	1.06125154682081	0.588156364434796	1.08843057033159	0.988411111287713	1.33406273336081	0.894297904474889	0.956661049484862	1.22094802417056	1.3142483691612	1.54527889469679	1.44239804695316	0.693022030171529	0.944763308423443	1.13128835186432	0.811633543204437	0.891965070889141	1.32363201115582	1.00546740075489	1.04312263095147	0.999992795031615	0.979438071687539	1.3124708712344	1.18494475905518	0.944763308423443	0.918113203636132	1.36331944256554	0.916227420588148
hsa-miR-516b-3p	1.17436625601107	1.15623734014172	1.53334345898465	0.694613244266267	0.944763308423443	0.944763308423443	0.497387347625141	0.965298175602512	0.758442960861002	1.00688190917548	1.26246000765857	0.830207863862938	0.740483560144921	0.922559274740267	1.25557139636297	0.900341532405574	0.989764554400707	0.904474048840057	1.38681100420647	1.05188315515274	0.792464710315459	0.966025248015842	1.31871543921833	0.944763308423443	0.994667366514305	1.07433292800368	0.894859250332581	1.40912807105676	0.623080617274492	0.88994267839509	0.8108367387167	0.705665234900237	1.13344045407707
hsa-miR-518e-5p	1.02328176367766	0.470014085526285	1.04261789667124	0.899519577037399	0.601718702773759	0.885666230102035	0.847157982793542	0.964801017702798	0.575101157158558	0.828830367220105	0.843869513648635	0.840664984124771	0.963721236622816	0.84588665668728	0.782597191760221	0.878257637445	1.05245539272949	0.940450595528087	0.843869513648635	0.886995960071041	1.32808579993898	1.06387983626364	1.02071045540555	0.735868605483215	0.765663061412121	0.852102236442162	0.991372346635254	0.977397153228519	0.733734477872187	1.02699397578589	0.829221669385818	0.824624717094881	0.878754688695592
hsa-miR-518e-3p	0.783176406160563	0.930707963451019	0.946612807842261	1.68082378970349	0.897685764285006	0.840664984124771	0.809068278222721	1.45438319027717	1.05867237900498	0.704264506813066	1.0646007436786	0.937212695475636	0.846431383862411	1.5910244786505	1.01107838394486	0.880019137100604	0.975709209428283	0.984340883801138	1.07980753372696	1.08253876622182	0.758000622854318	0.799835636586375	0.975709209428283	0.975709209428283	0.975709209428283	0.764067032245457	1.30566388709785	1.23731967762441	0.824760139733529	0.783176406160563	1.0687589631853	1.09386609716556	0.946612807842261
hsa-miR-518a-5p	1.52833640601106	1.08475413484169	0.918113203636132	0.720197927602627	0.975709209428283	0.974096620887014	1.05315742893964	0.860624625671924	0.715888011682449	1.21620371244193	1.14245683896866	1.52028623095871	0.871461452409943	0.911601031463765	0.918113203636132	0.719387866286922	0.799800498909469	0.799800498909469	0.562023212903053	1.05376858582955	0.892937420329887	1.11223165418897	1.05315742893964	1.34077022946658	0.684044487905901	0.886516497734082	0.918113203636132	0.755930792899784	0.743289404917866	0.96054908675131	1.04965947134579	0.918113203636132	0.659995901696759
hsa-miR-518a-3p	1.11517296202568	0.960455169934251	0.944763308423443	0.887274730459235	0.707820908953142	0.976360014325493	0.929071446912635	0.949679880360933	0.804868915532079	0.990996483883327	1.27815186916938	1.29268611015098	0.740483560144921	0.944763308423443	0.944763308423443	0.857914887050983	1.14934529846832	0.667531649369755	0.887274730459235	1.00545641591151	0.89369565305504	0.842355448088022	1.10141671011337	1.0957123781182	0.999583938451795	0.915413973676656	0.777836272053164	0.584064173374741	0.857103703655749	0.944763308423443	0.918113203636132	1.10141671011337	0.781895267612814
hsa-miR-518d-5p	1.17436625601107	0.765456548081836	1.16231696224303	0.870836010928257	0.814915916223955	1.35706765115953	0.809068278222721	0.761232955652708	0.664186255190215	0.824760139733529	0.783176406160563	0.912419744501223	0.903028129134744	1.31211928285296	0.751626451296895	1.0293421297784	0.722352279398108	1.1170017345461	0.854931166537016	1.25354602215945	1.10659939924658	1.10850548281189	1.16283871795149	1.12548741494801	0.662269680344048	0.970234603705009	1.03733948512863	0.912419744501223	1.08724354321949	1.0165180687999	0.970336912957129	0.812612603633026	0.928324588892465
hsa-miR-518d-3p	0.619606267089554	0.677796943314142	0.765835492739436	0.974521499750049	1.07298616408986	0.915666906837421	1.11954562598271	0.935790268823269	0.908220381810581	1.18216070974117	0.958652919961107	0.976360014325493	1.05440111745032	0.90984379239506	0.603599339329755	0.888860788055823	1.0293421297784	0.953958101913486	1.01976523113609	0.81494075568244	1.07717645885461	0.710305105777075	0.752798866026792	1.10141671011337	1.13527896865252	1.14245683896866	1.21745876168131	1.00936511772173	0.810870528195865	0.72835577613221	0.918113203636132	0.961819597890619	0.514408049670486
hsa-miR-517c-3p	1.40703827893681	0.803231923227933	1.18660668719506	0.712487196343269	0.803231923227933	1.10835357393728	1.46267786633261	1.11023539370745	0.750320115651356	0.86631008382733	0.958652919961107	0.958652919961107	0.997601519170686	1.15118572322883	0.739942458300873	0.958652919961107	0.958652919961107	0.862206879562535	0.944763308423443	0.958652919961107	0.881866383361018	0.616320480726199	0.783829121242841	1.08554813032443	1.15623734014172	1.10152582047797	0.802125997005193	0.6919523291642	1.41444698827683	1.04519630021891	0.732543975176632	1.19084215636519	0.929556518375085
hsa-miR-520h	1.2470473363046	0.677796943314142	0.840664984124771	0.975709209428283	1.20901449078616	0.690833570026786	0.975709209428283	1.1158855100362	1.80542522150826	1.0535258666784	0.964127525684381	0.713904469427719	0.941530214290928	0.975709209428283	0.94668911222397	1.20329665904103	1.0293421297784	1.56269104019211	0.623502887284069	1.28178608940797	1.44080208169111	1.02632048376747	1.15623734014172	0.683271549037416	0.719379075150993	1.0156963242716	0.896046960010815	0.975514937623851	0.678515976107389	0.944763308423443	1.07749728581134	0.809068278222721	1.20901449078616
hsa-miR-522-5p	1.02328176367766	0.470014085526285	1.04261789667124	0.899519577037399	0.601718702773759	0.885666230102035	0.847157982793542	0.964801017702798	0.575101157158558	0.828830367220105	0.843869513648635	0.840664984124771	0.963721236622816	0.84588665668728	0.782597191760221	0.878257637445	1.05245539272949	0.940450595528087	0.843869513648635	0.886995960071041	1.32808579993898	1.06387983626364	1.02071045540555	0.735868605483215	0.765663061412121	0.852102236442162	0.991372346635254	0.977397153228519	0.733734477872187	1.02699397578589	0.829221669385818	0.824624717094881	0.878754688695592
hsa-miR-522-3p	1.01362730010611	1.01222420574831	1.11233006110467	1.30916277239883	0.940280382706339	1.28492686710297	1.13307754810614	1.06589860889784	1.68275724007636	1.21304287037691	0.889060489508955	1.10546802180019	1.11660231441766	0.831696075034867	1.01830382784962	0.885328995384986	0.764946897819441	0.979355228640037	1.21304287037691	0.877341496499484	1.3732767757993	1.02084587804419	1.16289305525086	1.18003127356163	1.01222420574831	1.14787344742985	0.955475115778009	0.861566668344744	0.930644223081921	1.25917587126047	0.970391250256499	0.809068278222721	0.788633345802244
hsa-miR-519a-5p	1.02328176367766	0.470014085526285	1.04261789667124	0.899519577037399	0.601718702773759	0.885666230102035	0.847157982793542	0.964801017702798	0.575101157158558	0.828830367220105	0.843869513648635	0.840664984124771	0.963721236622816	0.84588665668728	0.782597191760221	0.878257637445	1.05245539272949	0.940450595528087	0.843869513648635	0.886995960071041	1.32808579993898	1.06387983626364	1.02071045540555	0.735868605483215	0.765663061412121	0.852102236442162	0.991372346635254	0.977397153228519	0.733734477872187	1.02699397578589	0.829221669385818	0.824624717094881	0.878754688695592
hsa-miR-519a-3p	1.12922958739515	1.24148121380112	0.898260989916922	0.98420546116249	1.26113589085504	1.34510752036568	1.00665511043312	1.1997495103311	1.11626838479713	0.892746039851585	0.840772411952714	1.19211674171952	1.17765227923438	0.930572540812372	0.943365645506063	1.19325820136886	0.77155636530626	1.38216290947867	1.2827126799078	0.786798216134095	0.788946523859158	0.779243709985837	0.892746039851585	1.53706259082968	0.906437272695439	1.23105049159612	0.667938946665661	0.889226526393167	0.824760139733529	0.975709209428283	0.918113203636132	1.1827913118521	0.98420546116249
hsa-miR-527	1.52833640601106	1.08475413484169	0.918113203636132	0.720197927602627	0.975709209428283	0.974096620887014	1.05315742893964	0.860624625671924	0.715888011682449	1.21620371244193	1.14245683896866	1.52028623095871	0.871461452409943	0.911601031463765	0.918113203636132	0.719387866286922	0.799800498909469	0.799800498909469	0.562023212903053	1.05376858582955	0.892937420329887	1.11223165418897	1.05315742893964	1.34077022946658	0.684044487905901	0.886516497734082	0.918113203636132	0.755930792899784	0.743289404917866	0.96054908675131	1.04965947134579	0.918113203636132	0.659995901696759
hsa-miR-516a-5p	1.24193427385833	1.15623734014172	0.911637327298053	0.888527849651946	0.715046757933275	1.17904278375457	1.29962022210162	0.861733269207191	0.896052772174396	1.0512344395208	1.59320366892639	1.15623734014172	1.06829072898798	1.08207123016105	0.744974911797092	0.837556431356789	0.722352279398108	0.845879699962645	1.0595640059803	1.06829072898798	1.19322658247023	1.05288810887818	1.06829072898798	0.801324363878679	1.09988743489003	1.09376202426955	1.20890233112619	1.33841322191611	1.08398259049879	1.06829072898798	1.30307035202689	0.761473497174502	1.15594510401467
hsa-miR-516a-3p	1.17436625601107	1.15623734014172	1.53334345898465	0.694613244266267	0.944763308423443	0.944763308423443	0.497387347625141	0.965298175602512	0.758442960861002	1.00688190917548	1.26246000765857	0.830207863862938	0.740483560144921	0.922559274740267	1.25557139636297	0.900341532405574	0.989764554400707	0.904474048840057	1.38681100420647	1.05188315515274	0.792464710315459	0.966025248015842	1.31871543921833	0.944763308423443	0.994667366514305	1.07433292800368	0.894859250332581	1.40912807105676	0.623080617274492	0.88994267839509	0.8108367387167	0.705665234900237	1.13344045407707
hsa-miR-499a-5p	1.12073333566095	0.975709209428283	1.4099794587361	0.824522420579768	1.663957801193	0.950323682058713	1.01705522384749	1.16879731761278	0.922797401851706	1.50905811984199	1.14245683896866	0.893576791701348	0.849395208784625	0.975709209428283	0.858786824151105	1.19782205331776	1.43011114102224	0.975709209428283	0.874113731830889	0.975709209428283	0.975709209428283	1.0621918924634	0.783744767031632	0.975709209428283	0.999583938451795	1.08882391861854	0.949679880360933	0.975709209428283	0.999583938451795	0.532877656652646	0.628462327050626	0.746697035246561	1.0293421297784
hsa-miR-499a-3p	1.27483947400528	0.946359874681496	0.690833570026786	1.13736985392088	1.14443235898949	1.27951600174879	0.76257829979755	1.05677798396281	1.02932304425819	0.795410804986742	1.27495520728742	0.582160381888337	1.21376519295946	0.946359874681496	1.17392284491524	0.837160447635157	0.970234603705009	0.970234603705009	0.915413973676656	1.14999748304104	0.728651288107532	1.02084587804419	1.10974736171655	0.778270161308358	0.948692708267245	0.917096002365195	1.30417515464994	0.934363195009078	0.970234603705009	1.03694884426151	1.0102987394742	0.954542742194201	0.781557458051378
hsa-miR-500a-5p	0.887274730459235	1.15623734014172	0.631719379509145	1.01545251824074	1.18965027352522	0.944763308423443	0.975709209428283	1.03223630922184	0.934112253872739	0.928858464032201	1.33406273336081	1.07165851878676	1.32647673196526	0.788666494512689	0.763435148040046	0.874971176518158	1.03134828797367	0.862206879562535	0.865732835021471	0.944763308423443	0.86209894715299	0.944763308423443	0.839383845577022	1.15623734014172	0.840664984124771	1.39863393386847	0.777836272053164	0.934363195009078	0.928858464032201	1.10199589849854	1.0222115279348	0.824421300376176	1.04676846973474
hsa-miR-500a-3p	1.12529385116667	0.824760139733529	1.00855697805197	1.32998900088422	1.46335622987735	1.01292964200901	0.809068278222721	1.20949622517539	0.958652919961107	1.39773816620321	0.713765954859327	0.930173487150559	1.06829072898798	0.984682249028457	0.675564460495856	0.866092934114929	0.590428608664041	0.862206879562535	0.493548032991865	0.578193321109728	1.10414349678743	0.775958912942414	0.686769982914315	0.974344781471915	0.722877509027893	0.979207643305183	0.786809311653338	1.25186009405929	0.974344781471915	1.06427580729705	1.10577816797333	0.818041317822895	0.958652919961107
hsa-miR-501-5p	1.31984071998255	0.970234603705009	0.835190378401497	1.20434034022443	0.762641538981494	1.32771831641274	0.809068278222721	0.920330545614147	1.01221292822321	0.970234603705009	1.14245683896866	0.999583938451795	1.26061544881108	0.788032057295482	0.970234603705009	1.25563691252154	1.02386752405513	0.867826743369588	1.09023777239492	1.00873111765766	1.09106607039227	0.991496543297408	0.824760139733529	0.56269043801169	0.720084539547833	1.3814468703596	1.20027169817244	0.762641538981494	1.33041922302666	0.625440313047549	0.918113203636132	0.992783816803969	0.677796943314142
hsa-miR-501-3p	0.807051135184076	1.0823716516725	0.824801620892525	0.651630138450901	1.02875756750362	1.00395660240883	0.999583938451795	1.38051750180795	1.59106222852967	1.12906918110142	0.958652919961107	1.30237007156342	0.764358289168434	0.802556106050354	1.09732435594453	0.89779586206874	0.893636114734305	1.40205177190275	1.15116641219813	0.717663801020861	0.684134934385092	0.788341191093309	1.30237007156342	1.16598791190731	1.34750674017933	1.06859115049943	1.01091057125899	0.958237924032591	0.999583938451795	1.13976023905971	0.956347888602187	1.18011206916524	0.840664984124771
hsa-miR-502-5p	0.975709209428283	0.646851042309302	0.944763308423443	0.866946651173324	1.08001246449835	1.17904278375457	0.831034184794458	0.944763308423443	0.876623675908531	0.591186188081291	1.06275124425978	1.10368226275047	0.944763308423443	0.746655917622674	0.849073236095764	1.30192037761643	1.30763820936156	0.966305203861207	0.944763308423443	0.717663801020861	1.26247612051342	1.40029556158703	0.846726046305266	0.928858464032201	0.818002793726391	1.24655516326733	0.949679880360933	0.929446623071588	0.837188459846718	1.13785141660794	0.940079110207869	0.766932722411969	0.840664984124771
hsa-miR-502-3p	0.619606267089554	0.795001948406923	0.690833570026786	0.84839714960328	1.20353988506289	0.962075519468247	1.040929952871	1.45438319027717	1.05867237900498	0.848634868757042	0.783176406160563	1.06480468189451	0.805704303587638	0.802556106050354	0.826445646612756	1.05321685880191	1.15075266512188	1.1890156486549	0.647377616307582	1.27432575255715	1.44080208169111	0.934871780155727	0.824760139733529	1.68783253021651	1.22145808358444	0.779310086896115	1.32090694174851	0.999583938451795	0.969825747125189	1.06617384376692	1.35066513307511	1.09711974477176	1.17378169373628
hsa-miR-450a-2-3p	1.01836756821871	0.971065023297549	0.918822262585635	1.30916277239883	1.01836756821871	0.733491928817217	0.887225556683585	0.764507563516759	0.681098150961518	0.902917418194393	0.958652919961107	0.936294473524736	0.640223451566481	1.14889041651664	0.912419744501223	0.766537452210139	1.14025042013583	1.19831005442604	1.14981714581895	1.20910500911444	1.16922334885313	0.652767354037218	0.912419744501223	0.618900102701182	0.814411621607621	0.745778813295662	1.0278371588218	0.917103135476728	0.867418498523959	0.861333684621427	0.854823738709073	0.705492756903727	1.2291669985196
hsa-miR-503-5p	0.769783792441402	1.13977393428801	1.09216545801149	0.734313416200837	1.15935447669961	0.703167087678556	0.959245803574569	1.1158855100362	1.06829072898798	1.09373641302547	1.12599343311494	1.24881885970142	0.965586735233516	1.06829072898798	0.513901634623423	1.0343541151921	0.78181477455705	1.89493531814141	1.10715878702852	1.13066197196414	1.09106607039227	1.01238440491438	1.13977393428801	1.06829072898798	1.47380953650766	0.943013874380056	0.923329599189438	1.08581204646719	0.765622889943812	1.60621005769648	1.22371172572115	0.959245803574569	0.824201578271057
hsa-miR-503-3p	0.73014039001965	0.975709209428283	0.653953490897429	0.783176406160563	0.762641538981494	1.12600676761366	1.07294524352922	1.12344001618446	1.00563636286407	0.637797553885873	0.905616903820194	0.721458975575977	0.605119598924308	0.84588665668728	0.919974250649481	0.83582477191491	0.73993883296979	1.0293421297784	0.89172729228253	1.41433931536378	0.869761385710793	0.907023812261346	0.685351449462399	0.677796943314142	0.840664984124771	0.604863535411726	1.35066513307511	1.03159922911001	0.921996173834463	0.952317814571701	0.5956156150712	0.92267319328737	0.976306113637489
hsa-miR-504-5p	1.17436625601107	1.09106607039227	1.27767382320702	1.14469899074239	1.06622175862687	1.09106607039227	1.09106607039227	0.949679880360933	1.20353988506289	1.07516122600103	1.55527381640731	1.09106607039227	1.17263873544878	0.975709209428283	1.17263873544878	0.995375998064591	0.781784672348488	1.19782205331776	1.06012016938743	1.15812851881842	0.897977962207776	0.722352279398108	1.77603673734662	1.33254754289463	0.713904469427719	1.52563565107912	1.25781369993264	1.47922750204257	0.940117000697515	0.734963128053541	1.13113020616146	0.975709209428283	0.836254021593908
hsa-miR-504-3p	1.01420572338093	0.763362167488672	1.35706765115953	0.941078129033997	1.03808045240444	0.611352744078306	0.871439521198881	0.886573269989734	1.1278226007802	1.29911196276373	1.14245683896866	1.21860858311788	1.48216511892242	1.21860858311788	1.30422132835064	1.26019329629392	0.869761385710793	2.01987327287683	1.32120919386044	1.93042751071128	0.796497136806966	0.964390148958173	1.03808045240444	1.25250622872218	0.752400983380367	1.1809533529213	0.949679880360933	0.996734437985238	1.03808045240444	1.15438202398885	0.688800963589667	0.975709209428283	1.20353988506289
hsa-miR-505-5p	0.980625781365773	1.15623734014172	0.920583478774911	1.10926062442854	0.975709209428283	0.845581556062261	1.17248857265903	1.1158855100362	1.25625193105601	0.690833570026786	0.788092978098053	0.990610898851622	1.05931768938781	0.642557593324002	0.90344670490105	1.00504509471003	0.869761385710793	0.727268851335598	0.783176406160563	1.11799894705458	0.721499642428431	0.942125374212676	1.13085505254809	0.904678634383669	0.71882104136521	0.949679880360933	0.949679880360933	1.18219394697104	0.999583938451795	1.02468180307358	0.998031698286272	0.888986772872861	0.757715437964282
hsa-miR-505-3p	0.820623145989569	0.715243683143148	0.690833570026786	0.862206879562535	1.05597462102863	1.17904278375457	0.651542557605062	0.863441817760908	1.50747867913264	0.846302035171293	0.821275861071847	1.02112583388956	0.813580825148133	0.802556106050354	0.936072568031761	0.799413484069211	0.891303281148557	1.21936394875552	1.10715878702852	1.03808045240444	0.689373414275483	0.759799019227114	1.32363201115582	1.05473968283026	0.673529733908904	0.657899551552639	0.777836272053164	1.34185044315331	0.535664311494854	1.14202752218296	0.952256563826569	1.01315594925729	1.0293421297784
hsa-miR-513a-5p	0.992765498895459	0.975709209428283	0.999583938451795	1.09263159470546	1.07209030746265	1.3741239406267	0.975709209428283	1.16879731761278	1.22059617453006	1.23674071978757	1.01156472753768	0.709215406524534	0.955939936711321	0.975709209428283	0.965331552077801	0.991493449267777	0.84588665668728	1.00546740075489	0.846465871087623	1.1013699173315	1.26739269245091	0.889396300443957	1.13236261111821	0.593654631816894	1.19218243355558	0.789706472991569	0.610342940873511	1.29869937132913	0.824760139733529	0.93535737932276	0.737585072922692	0.844259631828046	1.03204643254925
hsa-miR-513a-3p	1.35182386671285	0.99874640997717	1.38010485170841	1.08381029219351	1.4922382413378	1.22117582260135	0.99874640997717	1.13892271058509	1.08170957955387	1.07623409975659	1.52300944438648	1.1845569804511	0.991656723334591	0.611632906052069	1.14008990078583	1.28051529296807	0.998417442506468	1.11338004275221	1.35312162623967	1.23214220966332	1.15363229317917	1.087486151909	1.04234948329309	1.40741050333139	1.12531265286979	1.14245683896866	0.918755193089	1.12531265286979	1.15739607377946	1.08381029219351	0.887188516364198	1.36331944256554	0.803989649573077
hsa-miR-506-5p	1.35764142000452	0.980181136466703	0.996085980857945	1.13962645789566	1.17235312898131	1.15393564977431	0.919352606339984	1.09077837605593	1.33012303260453	0.935044467850792	1.11734970498839	0.999583938451795	0.478857777895779	1.30287597727924	1.42211863985617	1.3737863320823	1.17843275108262	0.83709974558227	1.28860911282904	1.17791825303286	0.791793266674035	1.16859525502437	1.13113020616146	1.13113020616146	1.15623734014172	1.08051893182227	0.949679880360933	1.46416300570832	0.64793423640385	1.48293766978634	0.893006069655867	1.26652166825899	1.0221153099253
hsa-miR-506-3p	1.04747104564774	1.0293421297784	1.08416275980675	1.05910032110501	0.80796856388182	0.870423175451377	1.42741925243242	1.14564370136281	0.849864079309205	0.958652919961107	0.708081708639028	1.08330401759922	1.0389604797614	1.55539384240573	1.12708254727114	1.3737863320823	0.956408807235901	1.05910032110501	1.07782853780194	1.28744410500046	1.26739269245091	0.907533904462861	1.12690709091514	0.909338961088488	1.1967368007925	1.01556162860533	0.694921762228469	1.0293421297784	0.926650615909295	1.30916277239883	0.775412391381745	1.15623734014172	1.0293421297784
hsa-miR-507	0.703383896327461	0.504640969225868	0.840664984124771	0.879757488040016	0.648121933998356	0.92416409257573	1.03980257585391	0.638439792171088	0.909087737266595	0.888853506159158	0.783176406160563	0.713904469427719	0.597565092776051	0.802556106050354	1.05775776541021	0.744974911797092	0.720176743972407	0.690755573496058	0.783176406160563	0.809068278222721	1.11780805071252	0.659349196161668	0.895916699595181	0.677796943314142	0.809068278222721	0.578501416096115	0.777836272053164	0.762641538981494	1.61328741660456	1.0360930002031	1.05133769632836	0.777471572320671	1.41433931536378
hsa-miR-508-5p	1.42927030225495	1.13564541354118	1.03808045240444	1.24266244244932	1.01754558522537	1.43394682999845	1.41228284603495	0.996496718831477	1.03808045240444	1.20762983082325	1.03808045240444	0.968808515671599	0.995387606388801	1.15623734014172	0.81516855844808	0.958295224468006	1.12466543195467	0.787930388247267	0.836823199954983	0.824124327753434	1.10858855815443	1.00025395144366	1.07966418597741	1.03808045240444	1.1032517221539	0.912803597796518	1.03274031829704	1.01754558522537	1.12751375314669	1.05845450412771	0.897521277035594	1.15623734014172	1.0293421297784
hsa-miR-508-3p	1.06537375736702	0.745097890316061	0.901484076429881	0.721733849886933	0.909765313292074	0.894964103764785	0.510790493564218	0.892191302396726	1.17751055599554	0.971883914044109	1.06279458955119	1.18311981865095	1.12910982129309	1.22507023471677	1.07344962692102	0.949679880360933	0.869476053708688	1.08882955467371	0.944763308423443	0.930580478015904	1.06992117616229	0.635429167881464	1.00259168793751	1.26110798004912	0.973554609384446	1.20327593127377	0.949679880360933	1.12915793083013	0.999583938451795	0.680425359394665	0.799848466262949	0.949679880360933	0.949679880360933
hsa-miR-509-5p	0.975709209428283	0.938262469599277	0.690833570026786	0.720805163184403	1.08921153929403	1.00395660240883	0.809068278222721	1.1158855100362	0.975709209428283	0.824760139733529	1.68599068161565	1.32363201115582	0.740483560144921	0.975709209428283	0.715350575642914	0.744974911797092	0.869761385710793	1.0293421297784	0.783176406160563	0.869761385710793	0.922797401851706	1.02084587804419	0.762388896757369	0.975709209428283	0.827406799293467	1.32363201115582	0.721849204726329	1.00969393276121	1.32037731100862	1.1158855100362	1.81614510000543	1.47460597994646	1.31704221492864
hsa-miR-509-3p	1.43265261207565	1.03052983945664	1.16231696224303	1.16671918866766	1.11308626831754	0.895485614153123	1.14460806468446	0.920553465049823	1.20353988506289	0.80349820014113	1.01347354998946	0.999583938451795	0.734942151665311	1.02561326751915	0.882351970686353	1.0293421297784	1.07924618786926	1.16806386199115	1.16197941705687	1.0929010824328	0.895377681743579	0.999583938451795	0.962137198622789	0.975709209428283	0.672579006655338	0.802148626235576	0.915213330942425	1.0725172609943	1.05440456848015	0.999583938451795	0.740737628117648	1.33356125123894	0.999583938451795
hsa-miR-510-5p	1.34176092702516	1.28657662204283	1.52446232217362	1.0023090078591	1.14310388044238	1.69303032209322	2.81153209660138	1.40563893793537	6.93563239256311	6.84824929202296	1.09500370432452	0.972550816532498	1.07042280014884	0.809952264338096	1.07981441551532	1.6715231724712	1.1967368007925	1.32363201115582	0.904586310754925	0.736614952523648	1.29841289116803	1.3737863320823	0.650763821394844	1.32363201115582	1.6754394747807	2.27553194463532	1.32363201115582	1.06060747278349	1.12582821622621	1.26898577473031	2.04210897828311	1.48956372033996	1.15558640755282
hsa-miR-510-3p	0.840772411952714	0.975709209428283	1.15506401123622	1.0293421297784	0.975709209428283	1.00395660240883	1.56718749950616	0.80508072337665	1.14990696471277	1.12529385116667	0.790143818489631	0.787032063774652	0.903028129134744	0.922076289078164	0.911615843002654	0.610342940873511	1.44636113239519	1.0293421297784	0.790143818489631	0.869761385710793	0.869164481501587	1.14006946865452	0.844437874519704	1.21383334593387	0.787032063774652	1.32363201115582	0.949679880360933	0.762641538981494	0.88235614552568	0.949817337366125	0.918113203636132	1.1026044197916	1.59106504662154
hsa-miR-514a-5p	1.49568093890975	0.716778207175498	1.03522453825356	1.61051656578777	1.11461397667923	1.18918184394898	0.687183157406826	1.00790357747817	1.27131426167592	1.44584069035123	1.03447490641062	0.89912971096787	1.08825337067489	0.679038805177252	1.24906662596229	0.958859800697722	1.38876512660304	0.862206879562535	0.908999639154375	0.671602237836648	0.929122250013418	0.789360826749867	0.765732833864421	0.889259684064529	1.43656439608078	0.802687625370713	0.890768656978129	0.994293519762871	1.02300093867633	0.804831508629705	0.932971058287313	1.19187793994349	1.09555795250486
hsa-miR-514a-3p	0.915298815709094	1.1359403474579	0.840664984124771	0.915298815709094	0.696065420788247	0.964604526160598	0.759790238130081	0.949679880360933	0.879102336794541	0.958652919961107	0.892076801767859	1.44146868557336	0.847060545329603	0.909133091235035	0.733970655325697	0.962766011585154	0.82892926458279	1.13124593512451	0.889753391345245	0.824240786205542	1.39133223448673	0.549091647450674	0.931337124918211	1.14264784356367	0.837844011463546	0.933007820258548	0.742465350422042	0.894763948530025	0.95688254928206	1.04930939184295	0.851537085442884	1.2967433243723	0.831219743875492
hsa-miR-532-5p	0.975709209428283	0.850789468800879	0.866694313192121	0.759301677137051	0.975709209428283	0.893576791701348	1.15049152698755	1.1997495103311	0.975709209428283	0.877671947310106	0.958652919961107	0.816790255101258	0.929057458202094	0.975709209428283	1.04957489789751	1.00546740075489	0.927357391502944	1.11485888374106	0.783176406160563	0.569220281509554	0.975709209428283	0.862206879562535	1.00173853849563	1.34077022946658	0.999583938451795	1.14245683896866	0.949679880360933	1.25883795088428	0.975709209428283	0.840772411952714	1.13113020616146	0.95183448040477	1.08225393735498
hsa-miR-532-3p	1.78745940954025	1.23361003147438	1.39364645535668	1.62503028691249	1.20353988506289	1.93816263194807	1.41533818050933	1.34721500314984	0.906823060008156	1.10876612981426	1.3737863320823	1.17178269215899	1.68362363136865	1.23361003147438	2.33419960905022	1.30677058247349	1.51990852486837	1.13080630370894	1.71197997360406	1.29598127445054	1.3737863320823	1.76017849160148	1.75696514419277	1.63699386334825	1.07199447723842	1.20156409681865	1.20758070240703	1.73712832408867	1.23509907998166	1.30916277239883	1.3624596992751	1.28272258437067	1.46449363629026
hsa-miR-455-5p	1.03899867435534	0.888049604660589	1.35706765115953	0.918220631464075	0.835532908820366	0.825877795330298	0.915016101940211	0.918220631464075	1.05784162715522	1.0646007436786	0.930405526980558	0.859407637843879	1.36656327252857	0.975709209428283	0.772243443893307	1.0293421297784	0.975709209428283	0.889165829170485	0.944763308423443	0.823611624738351	1.09106607039227	1.19370238900464	1.15623734014172	0.947461816447734	1.61399262748409	0.809068278222721	1.08472410566445	1.1022754523209	1.06287340337885	0.975709209428283	1.00905885048513	0.85363785375196	0.975709209428283
hsa-miR-455-3p	2.85785999594796	1.60033090779254	1.77387199603317	4.38915407336643	1.98987227064764	6.69542641519394	7.33199725147774	6.93057932035468	2.09411284168961	4.03341119958498	6.78953469011778	6.52936642869555	7.08173721641261	7.19847145564922	7.3379049255615	7.30880327481	7.44616543913698	1.37817704287924	4.21585417138127	6.49572579832423	6.40356501691703	5.5532247772545	2.35894051068125	1.27754277566395	7.6467842700966	6.4219852052479	8.31270984262546	6.77757533483409	6.76646878744856	4.49352349026877	4.91292529361015	4.09338533441054	4.64926337582185
hsa-miR-539-5p	1.17436625601107	1.02326250767709	1.0293421297784	1.0293421297784	0.975709209428283	1.0293421297784	0.818677807820928	0.979438071687539	0.922797401851706	0.854518331060135	0.988411111287713	0.866609105987166	1.06829072898798	1.00546740075489	0.986906246663224	1.06484722085313	1.0293421297784	1.24520221041461	1.02061540677072	0.747421992347467	1.75764391977436	1.18798112826006	1.15623734014172	1.55539384240573	1.0293421297784	1.30959208918452	0.80759446337977	1.47922750204257	1.05196992659055	0.812934597487169	1.16088839748806	0.842734376963653	0.870423175451377
hsa-miR-539-3p	0.86478742206403	1.15623734014172	0.733090135548046	0.921767281201677	0.873364689377467	1.00395660240883	1.17436625601107	0.665595537846692	1.31426303545886	0.801556720422759	0.734226037680042	0.824627619823692	0.999583938451795	0.657105181921163	1.26061544881108	0.999583938451795	1.31426303545886	0.717899224261063	1.17513783133107	0.980484536106766	1.26739269245091	0.91327102946747	1.52782942186773	1.048662491565	1.11030708884777	1.25317998936463	0.941127890337226	1.21299860271687	0.930877147915611	0.944763308423443	1.24185335655743	1.25574459398882	1.1348330945267
hsa-miR-544a	1.17436625601107	1.04246872630749	0.999583938451795	0.783176406160563	1.07202461562659	1.17904278375457	0.844075360872782	0.783176406160563	0.772525351609859	1.38876512660304	0.827137650524806	0.713904469427719	0.975709209428283	0.835090396591722	1.10495254776894	1.2705031336113	1.0293421297784	0.792318662150318	0.944763308423443	1.08746997228476	1.09106607039227	1.09352695833773	0.964984291721	0.758451410814282	1.19211674171952	0.970234603705009	1.01094156953235	0.697674435650033	1.18494475905518	0.975709209428283	1.35066513307511	1.02677686479669	1.03319778739249
hsa-miR-545-5p	0.962372895890993	0.814204469673857	0.982233019165369	0.924744441201161	1.15490569915871	1.00395660240883	0.830739047335492	0.924744441201161	1.39544156951484	1.04862208869101	1.12206937324074	0.94424398002165	0.962372895890993	1.11727724446888	0.971764511257473	1.25716682007401	0.781697046154358	1.22466442873403	0.764679365345781	0.882454401240853	1.08730874937325	1.19370238900464	0.856993433044572	0.612766779613457	0.90000975088102	0.962372895890993	0.789539430603941	0.941838028711925	0.884104906489779	0.571183046040491	0.977617592016251	0.975709209428283	1.04203514530846
hsa-miR-545-3p	0.799033023242446	1.15015050671575	1.0926324323292	1.04519874686028	0.762641538981494	1.58276682233389	0.580234980736373	0.977471191220103	0.898245607142612	1.05170141383851	0.799033023242446	0.839624724960473	0.94640764232992	0.928276361583107	0.906332911075252	1.0293421297784	0.898298396375194	0.928276361583107	0.434170721961941	1.31327354716848	1.01975849352358	1.12239481213595	0.803517198846895	1.23970446127129	0.839624724960473	0.673756168634522	1.07114926209997	0.928276361583107	1.28168278578949	1.10979867661023	0.846805626767443	0.934788533755474	0.958034552909713
hsa-miR-376a-2-5p	0.828177652137827	0.84588665668728	0.869761385710793	0.899519577037399	1.02071045540555	0.465801163594584	0.84588665668728	0.978776281946955	0.928849826263978	0.569220281509554	0.987749321547129	0.713904469427719	1.28997132320526	1.36315913494684	1.13079289607008	0.744974911797092	0.73993883296979	1.24835449013824	0.81494075568244	0.90825789966344	0.96779864782897	0.592529726657105	1.04291448908872	0.881547281342813	0.869761385710793	0.840412050964006	0.994681126338197	0.804540642268076	0.891965419393968	0.986062957295197	0.565584860630706	1.02071045540555	1.28451676262277
hsa-miR-487b-5p	0.783176406160563	0.975709209428283	1.09602997885037	1.12578817017697	0.762641538981494	0.937111024523343	0.747988598003634	0.788024433909474	0.90574111238453	1.2435591593439	1.10823756169949	0.863489111166105	1.0512344395208	1.13918105067455	1.05639333745385	0.759927582611897	0.966207426109365	1.13097647543227	0.719948927682641	0.867248442759247	0.740944333387142	1.20865505981944	1.30657572168864	0.995683265900225	0.98252764898462	0.792011988755545	1.04612592075951	0.949315865823883	1.167888469588	1.49098851429943	1.44711117347369	0.824020949037525	1.90296098183639
hsa-miR-487b-3p	0.975709209428283	0.912233140531927	0.704375138777303	1.1168151305768	0.910299220962302	0.778306570825184	1.36063003972537	1.07615522012701	0.949679880360933	1.47623812740144	0.958652919961107	1.32363201115582	0.843604353337848	0.93155096449159	0.744974911797092	1.26479383343825	1.0293421297784	0.949679880360933	0.738205848642653	0.984418633464303	0.758000622854318	1.10831887884259	1.09894563550568	0.76526994411254	1.30148734398582	1.09894563550568	0.949679880360933	1.24993313430171	0.960258383405045	0.90932805025541	0.693426827986	0.810492080094104	0.920349631134354
hsa-miR-551a	0.975709209428283	0.677796943314142	0.833040772399876	0.925383608533652	0.731695637976654	0.794931894325458	1.2804691881013	1.08537491056166	0.9369004417791	0.793814238728689	0.783176406160563	0.669542782512014	1.26061544881108	0.944763308423443	1.08949324719832	1.16687615231292	1.21764292499028	0.862206879562535	1.05953834197778	0.838815484705953	1.09627049083815	0.85804730959883	1.23031486717482	0.989812249355677	1.10861689509098	1.14245683896866	0.7525501432466	0.866739863280166	0.777139694682787	0.944763308423443	1.03781306218046	1.10861689509098	0.936024985797402
hsa-miR-552-5p	0.805119856668418	0.934363195009078	0.799318969705566	0.533264061157149	0.857758452106411	1.02590005291669	1.3324403176631	0.814802364325848	1.37990245721765	0.846703590241384	0.87829331928548	1.11489132572252	0.861682114715539	1.11489132572252	0.934363195009078	1.05128558028626	1.16219387064368	0.88415033007039	1.1211258805782	0.591163732017409	0.881451387432501	1.02311303624477	1.25135425326664	1.29942421504738	0.750972647731114	0.971867486208791	0.777836272053164	0.893017180589874	0.768158283509032	0.57826025267035	1.08978419174225	0.809068278222721	1.0293421297784
hsa-miR-552-3p	0.975709209428283	1.09106607039227	0.893650602112597	1.09956232212648	1.31889674602687	1.29189638141007	1.32239556350591	1.18610570238427	0.993017594199781	1.10715878702852	0.958652919961107	0.648733199678266	1.20967691901932	1.09106607039227	1.07344962692102	1.1326507835683	0.818370617134407	0.837709140362094	1.22251564799251	1.32446187007842	1.09106607039227	1.19370238900464	1.09106607039227	1.09106607039227	1.29762353017306	0.918843835128623	1.09106607039227	0.762641538981494	1.237930377043	1.01498350077152	1.63740769185423	1.15623734014172	0.789274215548385
hsa-miR-553	0.996971149020682	1.24272002317684	1.04472060706771	1.21782006221486	0.975709209428283	1.02521854200123	0.809068278222721	1.02084587804419	0.787405939754178	1.28187738840348	0.9501566682269	1.02084587804419	0.76174549973732	1.04687520711154	0.513040977744945	0.910122727648222	0.861265133976586	0.948689562597651	1.2827126799078	1.02958420067024	0.967934070467617	0.933372877245796	1.23228930097184	1.41193622714985	0.991087686717588	1.34489395074822	1.02084587804419	1.02084587804419	1.38274855398478	1.16102217865211	1.20229620384472	0.967212957694076	1.11582481281352
hsa-miR-554	0.975709209428283	0.840664984124771	0.436685917916857	0.783176406160563	0.975709209428283	1.57719727109033	0.847177156297138	0.814635655057421	0.638439792171088	1.12557122350757	0.769975774307476	0.713904469427719	0.740483560144921	0.840664984124771	1.11155850499544	0.905914147442243	0.869761385710793	0.840664984124771	0.809719083119931	0.734717160407281	0.475949789282902	0.862206879562535	0.677796943314142	0.677796943314142	0.713904469427719	1.32363201115582	0.777836272053164	0.648451818947928	0.689715914430017	0.944763308423443	0.918113203636132	0.809068278222721	1.20353988506289
hsa-miR-92b-5p	1.23365072325102	1.17584814370716	2.07170994824195	1.41666137633235	0.925955306334585	2.62947488369271	1.23365072325102	0.842460873400522	1.68299023812102	1.33718982010848	1.85864575643374	3.14077262151662	3.96573403655162	3.28761782456176	2.28404528812374	1.74302418162039	2.15739558277863	4.32843298675605	1.83482987144685	3.13711855300805	0.868284454696253	0.916117810276336	3.87786374288265	1.52563565107912	1.38291647839578	0.918659297210453	1.51169468850675	3.18470970273576	2.05196750447628	2.90678392640918	1.35066513307511	1.47360327440748	1.36458541227008
hsa-miR-92b-3p	1.2296863467966	1.06229167578251	1.19118983284395	1.08466222056394	1.36043752591796	1.03582089588768	1.08042059165185	1.36043752591796	1.30327212838255	1.11040666963303	1.33406273336081	1.15623734014172	0.740483560144921	1.43923226457312	1.10402563889338	1.2296863467966	1.42062942008188	1.19782205331776	1.65719791630092	0.956990893538739	1.12293036387111	1.81549858238702	1.16731510382044	1.34784323453388	1.59527431159455	1.37895210194135	1.40598522386065	1.36994218773574	1.46997806181273	0.815040699639408	1.13113020616146	1.21155743092726	1.44620360884262
hsa-miR-555	1.0887180934056	0.699338838751906	0.832448688235929	0.862206879562535	0.784183434419259	0.590436302155714	0.808573959212417	1.75291652150457	0.94433929728947	0.980194815398871	0.975321588752789	0.989102089925856	0.903028129134744	1.07368091128081	1.15319531325724	0.766516807234857	0.735311669199214	0.743894174835872	0.804718301598327	0.869761385710793	0.97336223187172	0.862206879562535	0.997251104866047	1.35372961926769	0.713904469427719	0.676204143125821	0.971221775798698	0.8000882788105	0.862206879562535	1.15333224986521	0.955559943465138	1.28076301370464	0.862206879562535
hsa-miR-556-5p	0.619606267089554	0.913337966452123	1.08643235982426	1.07068814419761	1.17966515603938	1.17904278375457	1.19142254547824	0.966736169828109	0.718892431259741	1.14850480144772	0.905019999610989	1.1026044197916	0.944374143553948	0.913337966452123	1.23674071978757	0.975709209428283	0.809200700770568	0.722352279398108	1.2827126799078	0.975709209428283	0.939853691318882	1.50905811984199	1.15623734014172	1.01705522384749	0.927513405497231	0.987290893172185	0.610342940873511	0.762641538981494	0.673041370384115	1.30916277239883	1.0687589631853	0.913337966452123	0.787032063774652
hsa-miR-556-3p	0.975709209428283	1.1022754523209	1.25580321841754	1.43572901529145	1.44077313256188	1.48363389405214	1.40777105541522	0.717892599321021	1.1022754523209	1.3871816917037	0.909742649053182	0.840470712320339	0.976863792304244	1.42437121833714	0.898809686785926	1.28235939539856	1.0157320720631	1.07294520309432	0.944763308423443	1.03808045240444	1.84418730003216	0.848918522290727	1.00969393276121	0.804363186206761	0.767796657411884	0.717641341538985	1.24940070033313	1.19128574322406	1.15096127294487	0.853336371739707	1.11752014844616	0.93563452111534	0.749238047441035
hsa-miR-557	0.50535104895804	0.764169617444358	1.26188230282407	0.574610075576354	1.01315594925729	0.690833570026786	0.975709209428283	0.700619977299655	0.922797401851706	0.996099659790113	0.898062397671936	0.840664984124771	1.14711311894533	0.642557593324002	0.601848245777166	0.926307527884829	0.756259055845045	0.759799019227114	0.820623145989569	1.07552719223345	0.862206879562535	0.862206879562535	0.862206879562535	0.862206879562535	0.653313947138549	0.846515018051727	1.08186631667948	1.1022754523209	1.10238833019427	0.982210048252449	0.804610873770384	0.862206879562535	1.20353988506289
hsa-miR-558	1.38274855398478	0.975709209428283	0.855327111862738	1.04639841924558	0.77969782844867	0.840664984124771	0.992765498895459	0.934125475855317	1.35448895475764	1.1242150764957	0.958652919961107	1.30718640983648	0.879153400111231	0.992765498895459	1.0905059163882	0.86498605903231	1.20353988506289	0.722352279398108	0.783176406160563	0.562771535330499	0.939853691318882	0.862206879562535	0.824760139733529	1.03378037908629	0.975709209428283	0.826124567689897	0.966736169828109	1.27775196612145	1.36042127285572	1.20105495338631	1.13113020616146	0.699019979258832	1.20353988506289
hsa-miR-559	0.837599446665909	1.17709998929034	1.10354426632773	1.32135258115421	2.12708254405326	0.994119106350582	1.41022475543568	1.15335055889911	0.985369584694886	1.42623017546595	1.6388642476984	1.05865816370113	1.40995637988801	1.56310069994204	1.298080497674	1.09191431262158	1.08775456528715	1.24733530935476	1.21206863707697	1.05214226504396	1.68216301583458	0.792603255152708	1.19370238900464	1.56062797747264	1.19370238900464	1.71224149639384	1.34082763701686	1.2827126799078	1.04275331930988	1.15335055889911	1.19370238900464	1.23525423743167	0.895790122890497
hsa-miR-561-5p	1.00681688897208	0.829515712663556	0.994767595204042	0.934895175509977	0.773493688749099	0.992383753474185	0.787356482563234	0.665238820893098	0.924244120959273	1.13395781575053	1.27045764339758	0.713904469427719	1.03884205409292	1.04773136988489	0.976478909082943	0.915659816777833	1.00557531066897	1.08478675899788	1.11516331286881	0.870531085365453	0.613161789198039	1.04750889223991	1.02639876564243	0.988687973102733	1.17743851439109	1.03135199486577	0.976478909082943	1.33303400527784	0.824760139733529	1.46088154174825	0.653225924967227	0.53725465241799	1.16515605473657
hsa-miR-561-3p	1.00665511043312	1.1026044197916	0.945951018101677	0.776289133357049	1.60533225997193	1.19609907322175	1.12073333566095	0.896046960010815	0.953743302856546	0.975709209428283	0.933221289341761	0.730960758894895	1.0539771988295	1.35111902282799	1.26061544881108	0.762031201264268	1.20353988506289	1.01315594925729	0.800232695627739	0.816128465360674	1.05815714282401	1.14006946865452	1.00665511043312	0.947001790514828	0.725559145271108	0.987290893172185	0.966736169828109	1.51017340304741	0.536038582442996	1.05610977597748	1.1620761071663	0.992765498895459	0.66535711936524
hsa-miR-562	0.757147077093213	0.949679880360933	1.30292856438124	0.783176406160563	1.17751055599554	0.722400246751587	0.809068278222721	1.12080208197369	1.05867237900498	1.12247547238037	0.958652919961107	1.01490062380365	1.26061544881108	0.802556106050354	1.04742029785367	0.904177473407678	0.727268851335598	1.0609088065032	0.949679880360933	0.858275403159073	0.938114087203561	0.753918956122909	0.798730810666179	1.13020801107437	0.999583938451795	1.15777352432051	0.793152957405019	0.615259512811001	1.0311506151766	0.918733979356093	0.831445172164998	0.975709209428283	1.17751055599554
hsa-miR-563	1.49281478996899	1.1886565818156	1.13874657602202	0.79276942415055	0.98530222741827	0.979827621694995	1.11487184699851	0.95927289835092	0.624474285654689	0.968245937951094	0.759047425446727	0.816536003410934	1.16400267544809	0.781720230894227	1.02248598048543	1.3737863320823	0.861514916968333	0.75250002073217	1.13730652836258	0.747811542354923	1.06196003942193	0.972273115546738	0.854907881067591	1.13210835942789	0.744052210761782	0.979827621694995	1.25252307495286	0.964510936343141	0.934826375717732	0.974911049757505	1.22338311004534	1.16583035813171	0.979827621694995
hsa-miR-564	1.22972076695765	0.618864683733687	1.15117219515968	0.858185426881929	0.997644429063045	1.31974019507928	1.02133846898394	0.796652093333804	1.05867237900498	1.08945874591461	0.775735560201314	0.981667657676829	0.903028129134744	0.975709209428283	0.912419744501223	1.05140535704564	1.05051209803576	1.20779154315947	1.10730787741327	0.710222955061612	1.08362522443302	1.00320955311459	0.827072977840145	0.827072977840145	1.15623734014172	0.836348964933703	1.14476967707527	0.755200693022246	1.22972076695765	1.4876121857799	0.959973503264985	0.950070951774779	1.17034480333046
hsa-miR-566	1.17436625601107	0.918113203636132	0.999583938451795	0.725580400368412	0.897578336457063	0.835980785909197	1.17436625601107	1.0846166778365	1.0065509789361	1.26061544881108	0.716855951186672	1.09864133434957	0.592880894560477	1.15155314192615	0.90773554628565	1.19313785510218	0.722352279398108	0.815705343300711	1.04458854340221	0.799956315898852	0.918113203636132	0.918113203636132	0.771150007216745	0.975709209428283	0.788543584055894	0.75147227243057	0.74527973834908	1.19562851622351	1.0929370023544	0.892641908354566	1.07900880609258	0.756946878153844	0.771150007216745
hsa-miR-567	1.21847375315369	1.07344962692102	1.40117514830215	0.986906246663224	0.995426181777745	1.27427993793882	1.09934149898318	0.907243997245755	0.928713012931547	0.916217036845929	0.916217036845929	1.07344962692102	1.30107537178423	1.11380145702654	1.36372284768148	1.03524813255755	1.07344962692102	1.19782205331776	0.827283903303183	1.12631729589373	1.18460497923021	1.11091467578394	1.56974314822174	1.05754478252978	1.24084429793512	0.766632395107543	1.26787741985441	0.900616161633969	0.999583938451795	1.07344962692102	0.875677320520954	0.766632395107543	1.26212677257465
hsa-miR-568	1.60366287146778	1.52563565107912	1.1022754523209	1.0157320720631	1.1022754523209	1.1022754523209	1.1022754523209	1.06069171874794	1.04936364474433	0.742090832999254	1.05978753223438	1.09619583021959	1.24700539109578	1.465594141157	1.07344962692102	1.49131700687597	1.14727669829817	0.848918522290727	0.884721798501314	1.02447039468915	1.20735118252878	1.360176274367	1.1022754523209	1.4716737632583	1.28280358303434	1.08849495114784	0.887858253460884	1.40927892280042	1.1022754523209	0.909742649053182	1.11752014844616	0.924444866309428	1.3316700086295
hsa-miR-551b-5p	1.30084159577714	2.11266980097636	0.899548064374809	1.33195299481467	1.47466775037179	0.740629110047784	1.58928473060287	1.35434731620019	1.04927274161778	1.47466775037179	1.38385827338181	1.43269968307227	1.2827126799078	1.2827126799078	1.31041098883208	0.929306255701415	1.0791376697994	1.91139872399512	1.41890268150624	1.54081465512985	1.86628453112888	0.99439578555316	1.10218454919436	1.54773288217584	1.04937947847279	0.935543617988795	1.53624094770107	1.86155821853055	1.4048457850815	1.07123864818952	0.888207234990129	1.33686935007451	0.967140323890845
hsa-miR-551b-3p	0.934125475855317	1.18718324114656	1.03052983945664	1.15374177566566	0.793587439986334	0.975709209428283	0.975709209428283	0.980625781365773	0.789388861865842	0.975709209428283	0.814122307165403	1.30718640983648	0.912869732254805	0.777601818627515	0.744974911797092	0.895923981491846	0.722352279398108	1.16438635508191	0.934125475855317	1.03808045240444	1.11197169571773	0.722352279398108	1.00081634340855	0.975709209428283	0.975709209428283	1.00118050470985	0.987035842235481	1.2827126799078	1.03052983945664	1.15374177566566	0.762692206902958	0.820288212695109	1.06028803078324
hsa-miR-569	1.16587000427686	1.12679370176168	0.86192692371717	1.46459163786874	0.832588423043598	0.832168732390564	0.996971149020682	0.91431075841819	1.05867237900498	0.958652919961107	0.934260898493965	1.32363201115582	0.958006400870717	0.967212957694076	1.02084587804419	0.888860788055823	1.02084587804419	1.34890654565116	1.3039746195002	0.73892574061326	1.26739269245091	1.02084587804419	0.846022079325928	0.975844632066931	0.999583938451795	1.24610556995211	0.63160488046591	1.13588490612706	0.864192476354267	1.19887844428157	0.939375143228531	1.04595301202446	1.26751154158304
hsa-miR-570-5p	1.20492316076569	0.762028293981738	1.22537455730562	1.71018291780249	1.45438319027717	0.690833570026786	1.38936210628707	0.949679880360933	1.20492316076569	0.924273508316803	1.14245683896866	1.32363201115582	0.903028129134744	1.2091491477183	1.26061544881108	1.3737863320823	1.58692427447718	0.85151673655931	1.66182565267757	1.41433931536378	1.49318331130473	1.02084587804419	0.646934746514437	1.10893479522056	1.10893479522056	1.14245683896866	1.30336258815395	0.934363195009078	1.18494475905518	1.30916277239883	0.918113203636132	1.36331944256554	1.07410492241479
hsa-miR-570-3p	1.1364402663504	1.19641872678948	1.37041060620261	0.782703719535931	1.18380285338786	1.00395660240883	0.975709209428283	0.823357792808316	1.1364402663504	1.9256843655027	1.35055048292823	1.03976532509955	1.11112177309432	1.16756397294892	0.962681943874021	1.94396984668799	1.14245683896866	0.873533512369733	1.40450897581453	1.1480219630202	0.962978788499459	1.57401767299931	0.864941526381282	1.15623734014172	1.63199883157013	0.896148551334273	1.14245683896866	1.14245683896866	0.713222757031868	1.1272121428434	1.60736888615391	1.57141308652512	1.30357163231678
hsa-miR-571	0.742607450193465	0.800798126418052	0.556717456796495	0.83192666149873	0.679718639900406	0.691477399238288	0.774543740708972	0.949679880360933	1.00158697251642	0.845548318832389	0.783176406160563	1.44663319425973	0.740483560144921	0.803199935261856	1.06319998053141	0.888860788055823	0.869761385710793	0.574610075576354	0.944763308423443	0.869761385710793	1.39039387555482	0.996286920724966	0.677796943314142	1.15623734014172	0.737973470255664	0.658543380764141	0.900837455157075	0.610342940873511	0.825403968945031	0.944763308423443	0.813834753130696	0.695963677094003	1.41498314457528
hsa-miR-572	0.634058431854926	0.977759961792729	1.30918126889377	0.721474382227088	1.03573829437983	1.32590709040531	1.12257351607902	1.11699230588786	5.31478370919592	4.46185058123199	0.770367193934804	1.5080448037666	1.11226367876164	1.18494475905518	1.26061544881108	1.19782205331776	0.869761385710793	1.05310919277291	2.24393746867639	1.54495622302369	0.94429264773948	1.39697066617217	2.88561794178808	1.88490314707005	1.18494475905518	0.659950303917084	0.819578490500405	1.10432620468535	1.18494475905518	0.966767535730563	1.29844263168838	0.381704015627108	0.840664984124771
hsa-miR-573	0.812934597487169	1.20813765653339	0.920327233542239	0.60436826690296	1.23329807638949	0.880063800040609	1.36769458640868	0.831768122568703	0.922797401851706	1.01862572011029	1.36672493764789	0.630014248314472	1.17780414724547	1.05537145884575	0.744974911797092	1.08218911845344	0.772351892436155	0.94741747693299	1.02442555784091	1.12718035626902	1.29715088377751	1.40354452340891	1.07343592898056	1.07728001468114	0.999583938451795	1.22211908838612	1.0293421297784	0.866210089695582	1.26460700847265	0.862838655578031	0.836188550790721	1.05537145884575	0.840664984124771
hsa-miR-574-5p	0.790843787815743	1.34077022946658	1.17220222954699	1.3944031498167	1.56860090510119	2.15396331936584	1.53942727604937	1.83547295036548	1.69992145121999	2.51847482168784	1.10047851445046	1.52129836018002	1.10554458018322	1.34077022946658	2.02242943064932	1.07339367738068	1.78815773324054	2.06615894910303	1.47696023106503	1.40314147244274	1.09106607039227	0.868914375668305	0.635818618795943	1.18982115977183	1.11385341329699	1.34077022946658	0.956387376466704	1.09784725829526	1.14296643453698	1.14823742619886	1.35066513307511	1.34077022946658	1.59887220468864
hsa-miR-574-3p	1.11520224463784	1.1026044197916	1.40614620427273	1.0293421297784	0.965922563447235	1.00395660240883	0.858146831335924	1.15623734014172	1.88775833251184	1.15623734014172	1.03717502424919	1.13810842427238	0.884899213265401	0.802556106050354	1.03186491374499	1.19782205331776	0.987757416602367	1.15623734014172	0.993841861536646	1.59382534912169	1.39428790281423	1.35565741621296	2.08228597595163	1.34077022946658	1.19232184490667	1.22378086956391	0.949679880360933	1.47922750204257	1.048662491565	1.20272226829452	1.33253621720577	0.975709209428283	1.20353988506289
hsa-miR-575	1.00264459998348	0.793214784313861	0.772790544472866	0.678108945460198	1.27794235336071	0.944163854008615	0.725945025902884	1.21938437992004	1.46470552843086	1.04060989440719	1.22441381341474	0.682359114008052	1.00849798058776	0.724514567770082	0.901727970893437	0.826931886243172	0.825851149281952	0.936609347860357	0.563710138883853	0.944163854008615	0.832403091152141	0.944163854008615	1.05766618387436	0.759753917760222	0.984515684114138	0.891025252668801	1.02408234865876	0.762641538981494	0.899162608031351	1.05609276163598	1.35066513307511	0.891025252668801	1.11129910422448
hsa-miR-576-5p	1.06069171874794	0.824760139733529	0.848345713924245	0.909742649053182	0.975709209428283	1.52563565107912	1.13322135332574	1.22875079208698	1.12204472503786	1.38467409961589	0.928293381915111	1.62166076642277	1.26061544881108	1.00180342923651	1.06993188839868	1.35533419721522	1.01359518758132	0.722352279398108	0.822750210470228	1.02727352960825	1.23892861552596	1.3929497121908	0.921747321607462	0.835309087211601	1.27709925103917	1.269670123335	0.952512141487084	1.21187850759645	1.1022754523209	1.22227862101082	0.968348882614159	1.1022754523209	0.955312255901515
hsa-miR-576-3p	1.09217369758661	0.941224627891853	1.17924225794043	0.937368970277763	1.14580661793673	1.14580661793673	1.38936210628707	1.24947651408995	1.17030371924504	0.80729805818511	0.937368970277763	1.09850407301556	1.20188173304173	1.15623734014172	0.89562423370193	0.85151673655931	1.55368810865933	1.02749391321006	1.07835431247719	0.871856365138061	1.08956729923182	1.67915552835043	1.12990177354548	1.12990177354548	1.64163580782035	1.10922067315081	1.65580676688707	1.24947651408995	1.49921304214311	1.42102714384815	1.09789404034361	1.3300832767477	1.32000437322121
hsa-miR-577	0.822125005370141	0.911637327298053	1.1290884521598	1.1219236493381	0.541372157452163	0.933246503684468	0.744124077164759	1.04226139992063	1.15125389856468	0.990022739586765	1.42664425292051	1.32459696030976	0.995609648694441	0.975709209428283	1.1123982261306	0.98144230761552	1.06829072898798	1.19782205331776	1.19476606875405	0.96234290527049	1.0153789214114	0.862206879562535	1.06829072898798	1.06829072898798	1.09216545801149	1.52563565107912	1.23503835852835	1.1022754523209	1.03853253766137	1.02793889888246	1.26271852192137	0.975709209428283	0.933246503684468
hsa-miR-578	0.985320672618678	0.967191756749335	0.918113203636132	0.876529470063166	0.855994602884097	0.662034487740119	1.01902983272618	0.611348844976042	0.869626795612593	0.95182236374363	0.892221331573974	0.685328560839881	0.747691705849854	0.880004325561715	1.57589767579536	0.744974911797092	1.00269202499109	1.00269202499109	0.918113203636132	0.956609717588779	0.918113203636132	1.00465680561225	0.93380506514694	0.967191756749335	1.10862886386521	0.918113203636132	0.871189335955768	0.855994602884097	0.999583938451795	1.10487588920526	0.918113203636132	0.902421342125324	1.10679034928976
hsa-miR-579-5p	1.60366287146778	0.718812316016039	0.838242676339471	1.0293421297784	0.70412656310918	1.15136570872152	1.06841843229358	0.725024771721318	0.919934457922544	0.662739732718834	0.490739380372907	0.647738558144549	1.06829072898798	0.696608282332864	1.15466762509359	0.975445767606053	0.869761385710793	0.834113042254583	0.869761385710793	0.869761385710793	0.895554622199216	0.722019181889039	1.06229418897851	0.678296823585215	1.15623734014172	0.942140766397056	1.45674321647462	1.24968455863359	0.8204504766968	0.621835144048239	0.838242676339471	0.869761385710793	0.661817155983171
hsa-miR-579-3p	1.2795463693651	0.786407610468255	1.05911477762334	0.962372868835866	0.872507024808595	1.00832926636587	0.813440942179758	0.846477695741245	1.08691977198553	1.00395660240883	1.37853219491834	1.18448473312227	0.600740536623705	0.980081873385319	1.40236517165738	1.34776099186965	1.03371479373544	1.19286131051864	1.00395660240883	1.01151110855709	1.44517474564815	1.00395660240883	0.71993928691562	0.872507024808595	0.935724881744704	0.970234603705009	1.03925465434897	0.83116101038939	1.08174257443549	0.574933578749975	0.677576043645569	1.15623734014172	0.677796943314142
hsa-miR-580-5p	1.04780520686413	0.978721218625304	0.738970832012003	1.09989971941206	1.04780520686413	1.31463176804435	1.33135044896712	0.855272403596407	1.16110400194771	1.06472290391334	1.29162685024564	1.24743169732681	0.759915089088571	1.45716161545289	1.03101374380584	1.284665788257	0.722352279398108	1.09499152235879	1.07344962692102	0.907990194262577	1.33948868988675	0.875534350887516	1.38902198293797	1.21067997132472	1.07344962692102	0.970234603705009	1.2506041556721	1.58363695521896	1.18494475905518	0.855272403596407	0.875677320520954	1.30657439306637	0.820079076791627
hsa-miR-580-3p	1.38274855398478	0.975709209428283	0.905131370784409	1.55302944366131	1.3764324052655	1.50801672085428	1.6316538861658	1.09403898771151	0.811332312373697	0.959599266571164	1.49506240574676	0.991614053819525	1.11305592835372	1.13439081781704	1.06336881419598	1.06175330825843	1.19345907233784	1.01315594925729	1.26086615758311	1.10254683906408	0.822467009513956	1.08531226470383	0.975709209428283	0.997652659936138	1.06405032511143	1.14245683896866	1.41513151973475	1.08531226470383	0.969010693119428	0.792498787292163	1.50161420276987	0.945135964095916	1.20223464998101
hsa-miR-581	0.869761385710793	0.869761385710793	0.848219490273029	0.923394306060912	0.656693715264004	0.777418549577016	0.975709209428283	0.588888899112861	0.930351907999964	0.852705096243617	0.869761385710793	1.40209698004911	0.827068539695151	0.869761385710793	0.979625024161663	0.782912964338333	0.869761385710793	0.869761385710793	1.35964419819127	0.804248780571091	0.825205902514758	0.729906785546366	0.540742824240317	0.975709209428283	0.840664984124771	1.2347404769055	0.860788346110619	0.941917701157336	0.910692404201481	1.00993768631871	0.698388076175044	0.895653257772951	1.11592710932863
hsa-miR-582-5p	1.01706581284742	1.01336443962486	1.03723916864838	1.28790083280643	0.954447269835884	1.15778084416218	0.975709209428283	1.47825791930069	1.4066232830083	1.28449017783459	0.961614155308648	0.978321998859397	1.10594595918456	0.975709209428283	0.625722974800679	0.634217669897023	0.848499446118394	0.722352279398108	0.647377616307582	1.06195518142796	0.781875351877831	1.04472060706771	0.975709209428283	0.999583938451795	1.03723916864838	1.18011206916524	1.12119489937626	0.610342940873511	0.848634868757042	0.643480996113067	0.941987932659645	0.999583938451795	1.05321685880191
hsa-miR-582-3p	0.999583938451795	0.848634868757042	0.486090606922226	0.701370590273405	1.20353988506289	0.864539713148283	0.935828792919773	0.949679880360933	0.772525351609859	1.26061544881108	1.2235600596981	1.0600805302856	1.34208618362674	1.26343588348655	0.993890479316887	1.10166524346163	1.0293421297784	1.05321685880191	0.944763308423443	0.799134535836524	1.17123588259478	0.943677614378199	0.975709209428283	1.15623734014172	0.840664984124771	0.809068278222721	1.14245683896866	0.60672636377312	1.31170527375223	0.783176406160563	0.999583938451795	1.15623734014172	1.64469796697166
hsa-miR-583	0.760087608812133	0.842734376963653	0.831314911749365	1.30916277239883	0.975709209428283	0.720591761353392	1.11619055115086	1.14564370136281	0.925697546540351	1.29037364013769	1.17221503029526	1.18599553146833	0.79411648049504	1.00546740075489	0.744974911797092	1.0293421297784	1.0293421297784	0.891965070889141	1.25962388255937	1.07613017664981	0.922797401851706	1.02084587804419	0.878393060083648	0.854518331060135	1.0293421297784	1.17221503029526	1.14245683896866	1.07918665497247	0.813522712106694	0.974521499750049	0.831314911749365	1.02326250767709	0.870423175451377
hsa-miR-584-5p	0.565183226584208	0.938262469599277	1.21991296803518	0.783176406160563	1.45438319027717	1.23663878954673	1.57016455366419	0.887802046804274	0.922797401851706	1.38876512660304	1.11606955378446	0.77150047521987	0.458990813777408	0.916058435916101	1.04262226923473	1.71759072154312	1.17077194702668	1.08693813557055	0.889165607452165	0.98102154588251	0.902388924738639	1.19370238900464	1.15623734014172	0.598338830032468	0.713904469427719	0.970234603705009	1.35066513307511	0.723845270739258	0.938262469599277	0.840772411952714	0.942453060507827	0.720430403905447	0.840664984124771
hsa-miR-584-3p	0.696927213360548	1.04291667841083	1.64433555794522	1.22291357959882	1.04291667841083	0.796909097049872	1.98681477982333	0.949679880360933	1.05867237900498	1.95521578000413	1.14245683896866	1.15623734014172	1.17436625601107	1.35489438672451	1.14065709590357	1.11157286051774	0.722352279398108	1.35430874221839	1.2827126799078	1.48154678434632	0.677550409856056	0.98532009103092	1.08178473645137	1.06998814734171	1.15623734014172	1.34111388555144	0.976493318635947	1.30093249890369	1.02341718631631	1.50781981898161	1.20139937793036	0.730041867095842	1.03932203070755
hsa-miR-585-5p	0.912551935709908	0.859319258341263	1.59547316195336	1.21086444480552	1.3912259165588	1.1158855100362	1.25092973533971	0.964698721187684	1.1158855100362	1.22346035861292	0.898723413195498	0.89787811515599	1.06829072898798	1.25092973533971	1.37691702039548	0.791865255900632	0.838653850982512	1.13466477959938	0.881606034705068	1.32540658069884	1.3662865963037	1.1371474496286	1.21345047117294	1.09201078101269	1.09308006642335	0.933079513506852	1.13120219538805	1.1022754523209	1.18110625347892	1.1158855100362	0.854955929917757	0.938054924024725	1.16638479486473
hsa-miR-585-3p	0.730037804820749	1.15623734014172	0.630140462538714	0.856599411902782	0.584816145762403	0.813440942179758	0.900472755424581	0.592660745931489	0.514408049670486	0.958652919961107	0.783176406160563	0.965721679912648	0.550395290979269	0.773828928232582	0.733119580685745	0.838826469549327	0.722352279398108	0.953611356764396	0.570364285944255	0.539838407801769	0.889271957762898	0.684381486343444	0.771621538393715	0.809068278222721	1.14054547863091	1.12676497745785	1.33497327156431	1.1022754523209	0.809068278222721	0.56646766574974	0.782238047228647	1.24764181734358	0.97193631903335
hsa-miR-548a-3p	3.36893973595773	3.05783639722699	1.05506352224777	1.70553520433646	2.862940662524	1.9268340813273	2.04997940664035	2.14041918246358	4.12024252834908	1.89590071469403	3.37405400616393	1.55743577038989	2.43815330048433	1.91449265496909	2.68105019018726	2.86828960972611	1.43054056002657	1.74781176761227	0.94357183064567	3.34152153973069	1.59899047640976	1.1097862929355	1.32363201115582	0.709935493326986	6.09504810705347	1.90123877127404	1.62587295491899	4.03315865789065	2.72081727828333	2.73015667055607	5.01080589417559	3.45362948062949	4.57908656676744
hsa-miR-586	1.38274855398478	1.10623205772621	0.777681991399246	1.00109473679785	0.975709209428283	0.763514650320325	1.3737863320823	0.888054834401595	0.744387615888578	0.879328111393915	1.0646007436786	1.15623734014172	1.06829072898798	1.33406273336081	0.601848245777166	0.961541868349362	0.57902356203854	1.37817704287924	1.05488200427319	1.28178608940797	0.758000622854318	0.79301520240959	1.15623734014172	1.11293955383198	0.927513405497231	0.970234603705009	0.883784095770654	1.02121161638154	1.08643235982426	1.18856659032974	0.690833570026786	1.26218516385921	1.11619055115086
hsa-miR-587	1.06472844698419	0.783829121242841	1.51316446507028	1.21015877768634	1.35312452680127	0.958652919961107	1.17436625601107	0.737872723712838	1.20353988506289	0.974344781471915	0.932761047898949	0.958652919961107	0.832338919317449	0.958652919961107	0.867116062053499	0.894559553535478	0.903168927306051	0.755426723484296	0.83512549939657	1.20910500911444	0.938817270762261	0.821275861071847	1.30582198188011	0.975709209428283	1.14916858019018	0.958652919961107	0.933933085963918	1.09046000891983	0.853858018292058	0.963993054068506	0.872809521188407	0.704360113366231	0.663992691408872
hsa-miR-548b-5p	1.04471642147592	1.15623734014172	0.985803437278728	1.09834934182604	1.25493065363927	0.892055752701157	1.25562772223988	1.10210500886313	1.25493065363927	0.893767351781163	1.73458142341874	0.818280855991932	1.19953240271685	1.57702641965551	0.96381051307761	1.07966344347533	1.13371851634261	0.966583266126748	1.2827126799078	1.14245683896866	1.20630964635668	1.12522226460841	1.14245683896866	0.876150908309915	1.20762810871811	1.30985150998275	1.00107064893732	0.985753963585465	1.06859115049943	1.37816998444647	1.18252097473784	1.34953894139248	1.14245683896866
hsa-miR-548b-3p	0.589020609810658	0.971704450816861	1.02113489855238	0.778073457767859	0.900814129130294	0.835562035732066	0.975709209428283	0.944576931968229	0.836320637809815	0.905961873346294	0.883757839663118	0.999583938451795	0.883757839663118	0.802556106050354	0.841157607109368	0.954447049480413	0.647457199100119	1.15045843046003	0.869868228125454	0.864658437318089	1.08596312199956	1.00916949967978	1.45074057078114	1.15623734014172	1.06976057609983	0.890270011835486	0.77273332366046	1.02738037202291	0.586564606342224	0.641157227190138	1.44684782838739	1.15113439174902	0.439512969372497
hsa-miR-588	0.90355289398174	0.826330077829377	0.769864043428758	0.862206879562535	1.01315594925729	0.916483601610434	0.564069556806664	1.04372919458966	0.872044375620785	0.752603824286986	0.862206879562535	0.703287925235511	1.10573746881699	0.84000284587936	0.94986648433023	0.782421651626098	0.650195963951565	1.04668153343714	0.807386249534183	1.07552719223345	0.759570560950167	0.723922217493956	0.737287138935131	0.752603824286986	0.862206879562535	0.846515018051727	0.949679880360933	0.862206879562535	0.999583938451795	0.784390000594097	0.799634696719355	1.05473968283026	0.677796943314142
hsa-miR-589-5p	0.990794283929671	1.09864133434957	1.10472095645088	1.07769394770374	0.918113203636132	0.893616102327819	0.809068278222721	0.725580400368412	0.937882476353094	0.877182185145444	1.19080865689399	0.918113203636132	0.782864047561225	0.817641180551742	0.626993063074468	0.903945862557211	0.737437353899496	1.11635131850209	1.15551060495386	0.732748875522249	0.65869475879885	0.770704097323447	1.17132241464311	0.839845214234917	0.918113203636132	1.15754191347004	0.792921346554553	1.02080471750524	0.839845214234917	0.959848382924831	1.26919439825945	0.824153352724109	1.33286858054811
hsa-miR-589-3p	1.07891139404797	1.10715878702852	0.822283147627023	1.0293421297784	1.45438319027717	1.10715878702852	1.78815773324054	1.10715878702852	0.903974929210096	1.10715878702852	1.31568089686307	0.927699941725741	0.991326865359208	1.14751061713404	1.17665181154071	1.01096029328065	1.02061540677072	0.813128326449332	0.754952464884306	1.36526076225057	1.21831413933771	1.49080704346605	1.22655251464257	0.643945008860005	0.943867168744459	0.800341555215042	1.48211471067535	1.27398595690012	1.36436671748704	1.23727877567278	1.26257978376169	1.28768691774196	0.928640248528428
hsa-miR-550a-5p	1.15623734014172	1.18134447412199	1.47662517443027	1.01121321390906	0.975709209428283	1.7938258357323	1.50068154244562	1.07563057748397	0.818967922884528	0.900076684604698	1.26935204933198	1.15623734014172	1.24881885970142	0.677563359292832	1.14907992370098	1.22292918729802	0.996656596074114	1.05444926375867	0.910071616523884	0.8981919317343	1.04969261221503	1.16670422965848	1.32363201115582	1.3185535486553	0.999583938451795	1.32363201115582	1.49001188310509	1.47922750204257	1.12647914881512	1.1158855100362	1.78414012581618	1.15623734014172	1.05444926375867
hsa-miR-550a-3p	1.00546740075489	0.824760139733529	1.0293421297784	1.0293421297784	0.975709209428283	0.840664984124771	1.17436625601107	1.22655251464257	1.05851575883022	0.878393060083648	1.55539384240573	0.840664984124771	0.75800400290208	1.00546740075489	1.26061544881108	1.05910032110501	1.20353988506289	0.729232047097905	1.2768284670922	1.20910500911444	0.625025790389689	0.891965070889141	0.975709209428283	0.707555134640748	1.15623734014172	0.997432712735991	0.757306137292898	1.50301112543621	1.05321685880191	1.69118289512446	1.59694569083276	1.39307763389215	1.08297505012852
hsa-miR-590-5p	0.601654091133442	0.824760139733529	1.10918699372735	1.35149451960849	1.23671055379933	1.17904278375457	1.08531226470383	1.00797086580244	1.72436493335406	0.733165317236446	0.783176406160563	0.974715025114602	0.850086615420471	1.01804095663794	0.788110560505321	0.854577967072642	1.69652732975273	1.19782205331776	0.836848664189683	0.991432372636593	1.04972005597306	0.722352279398108	0.824760139733529	0.824760139733529	1.61764785904215	1.1421096961287	0.777836272053164	0.934363195009078	0.782644425659664	0.7270906719456	0.810198559402372	0.851400025432381	0.556739796880146
hsa-miR-590-3p	1.02084587804419	0.97926116486816	0.985340786969469	1.56637971425179	0.880669577436278	1.08400315176257	1.3737863320823	0.941183628626726	0.772525351609859	1.43390179521895	1.15708655808725	1.69688459383599	0.76174549973732	0.97926116486816	1.35806087692303	1.07447879839431	1.02084587804419	1.02084587804419	1.02084587804419	1.02958420067024	0.967934070467617	1.02084587804419	1.02084587804419	1.36203216905898	0.90454430645979	1.21853940858941	1.42674770269587	0.92529927704734	0.824760139733529	1.02084587804419	0.963249872252044	1.15623734014172	0.916747553745522
hsa-miR-591	0.528112683832336	0.940859621199825	1.03765997477482	0.792156040897561	0.943099854836131	0.749171400867553	1.28229274882508	0.838389190342267	0.810601387932879	0.847362229942441	0.661578923607089	0.999583938451795	0.778559596467941	0.936322214701052	0.653481328539874	0.797367204798604	0.712789670689239	0.574610075576354	0.944763308423443	1.15389928513702	0.891766731505017	0.760428315721128	0.824760139733529	0.895797309914966	0.878741020447791	0.878741020447791	1.27622294761935	1.1022754523209	1.30942795478325	0.753372375740253	0.824599678677484	1.10287941233879	0.878741020447791
hsa-miR-592	0.975709209428283	1.15623734014172	0.883366373294506	0.975709209428283	1.20353988506289	0.690833570026786	1.3737863320823	1.09201078101269	1.22956921413024	0.958652919961107	0.984682249028457	1.5080448037666	0.879153400111231	1.15623734014172	0.744974911797092	1.0293421297784	1.38876512660304	1.37817704287924	0.816035690551789	0.629218721184577	1.09106607039227	0.862206879562535	0.975709209428283	0.975709209428283	0.866694313192121	0.809068278222721	0.949679880360933	1.1022754523209	1.01729294300125	0.812139070357274	0.690833570026786	0.975709209428283	0.975709209428283
hsa-miR-593-5p	1.37401023135874	0.650562384449043	1.41136482055882	0.909490406804221	0.821749065054887	1.51689732845308	1.62629502557955	0.783176406160563	0.640722050314144	1.44239804695316	0.623502887284069	1.0293421297784	1.13372023844776	0.856189026400472	1.07344962692102	1.32413605396141	0.855144374493916	0.781459805471501	0.980263576665199	1.0293421297784	0.922797401851706	1.06680717864132	1.03481673550168	0.801511454143797	1.05321685880191	0.711532471902757	1.26877083961231	0.610342940873511	0.878393060083648	1.06289585677396	0.971746123986251	1.10202321007194	1.02060380715236
hsa-miR-593-3p	0.737571735022201	0.677796943314142	0.660136853411331	0.90114187409321	0.619198932074086	0.660136853411331	0.866209619392913	0.980494047938671	0.787405939754178	1.07661838789375	0.840317747330755	0.660136853411331	0.802965035422512	0.975709209428283	0.658989586947358	0.672824416151101	0.784833754675698	0.848813999064962	0.845657881438153	1.09522179357463	0.787405939754178	0.885454415946666	1.02084587804419	0.665493948612488	1.06206541372939	0.927033746155368	0.618570080932124	1.05232866294173	0.689368677636001	1.12863464168539	0.950602075448018	1.09367467736093	1.23381118465034
hsa-miR-595	1.17436625601107	0.946535580376461	0.994185362091642	1.08778127646084	1.06684409234934	0.994185362091642	0.975709209428283	1.34992014889034	1.17436625601107	1.38876512660304	1.33406273336081	1.22344480912427	1.48700134492881	1.48758311132769	1.6007461518033	1.3737863320823	1.35706026302976	2.03916417330405	1.46559202190876	1.0218663543887	1.33460016143345	0.879214945876626	1.12922958739515	1.22344480912427	0.907872453107317	0.581615518653032	0.777836272053164	1.1022754523209	0.823587163276093	1.26940588800307	1.35066513307511	0.946535580376461	1.17436625601107
hsa-miR-596	1.28500813649204	1.1136026431391	0.975709209428283	1.30916277239883	1.03330521522043	0.783496512187116	0.975709209428283	1.06225258968608	0.886027681475607	0.905019999610989	0.840772411952714	0.840664984124771	0.960624134926895	0.60731589350285	0.895923981491846	1.14284445964415	0.983263715576541	1.0293421297784	0.934125475855317	0.98864491889272	1.21375977210079	0.873301349092862	0.730708750890719	1.05849692264898	0.975709209428283	2.16104908119781	0.891338601918912	0.88073027465896	0.975709209428283	1.00235931421559	0.84178263972154	0.960017347917475	0.931601712285663
hsa-miR-597-5p	1.60366287146778	0.949679880360933	1.22691153941462	0.757147077093213	0.949679880360933	0.977927273341482	0.809068278222721	1.2408052506636	0.922797401851706	0.949679880360933	1.06279458955119	0.751164605287429	0.740483560144921	1.52563565107912	1.18095319939361	1.06660226563811	1.00331280071105	0.759612415257818	0.733272348069701	1.03808045240444	1.24136336338356	0.847272020025512	0.862020275593239	1.15623734014172	1.19349747600143	0.759164220131859	0.899775822270071	0.762641538981494	1.05208774069635	0.820436542020273	1.0812261480706	0.975709209428283	0.677796943314142
hsa-miR-597-3p	0.975709209428283	1.15623734014172	1.35706765115953	0.783176406160563	0.975709209428283	1.17059753361439	1.2328373388612	1.1158855100362	0.869164481501587	0.690833570026786	1.2804298130107	0.999583938451795	1.41979387594626	1.32287827134728	1.07344962692102	1.19782205331776	0.668719359047989	0.808573959212417	1.111404239629	0.884304732226423	0.642590720488464	0.808573959212417	0.975709209428283	0.975709209428283	0.840664984124771	0.809068278222721	1.297032212725	0.929282470187056	1.35158569026074	0.619606267089554	0.857474501232348	0.975709209428283	1.64469796697166
hsa-miR-598-5p	1.3907737883023	1.06475520820125	0.714708299050299	0.999583938451795	0.773124989087728	0.999583938451795	1.15053300814655	0.682732713544287	0.742767160283253	0.795001948406923	0.95800020487883	0.930312001718952	0.740483560144921	1.54951038010264	1.11774254829422	1.01836320801498	1.02408103976011	0.937859997837928	1.3227191213919	1.23297973813795	1.65720961398235	1.16394419767803	0.592039772758477	1.34077022946658	0.930312001718952	0.999583938451795	0.806806979844073	0.958237924032591	0.889448902675347	1.47828661244	1.17120628777234	0.85336119959592	0.840664984124771
hsa-miR-598-3p	0.836315007500377	0.877898741073343	0.515152812169292	0.783176406160563	1.14763356098929	0.862206879562535	1.42692493342211	0.646846998104306	1.13138356961634	0.969303218275203	1.3128659395078	1.25580268072276	1.34763756049972	0.695696194663816	1.0569628230429	0.798113513136906	0.969326726291834	0.961772220143576	0.584140333972732	0.922899987050607	0.811139224194132	0.849046860256966	0.975709209428283	0.730935544653956	0.999583938451795	0.75746489213368	0.830974873392978	0.889505740749573	0.673041370384115	0.783176406160563	0.862206879562535	0.753161954149124	0.627895272553442
hsa-miR-599	0.828802587305566	1.18780401686652	1.14017229507303	0.935210641603948	0.994657618321567	1.52563565107912	0.999834201287417	0.741933379241316	1.23510656178769	1.03395645994954	0.936508252791106	1.13409267297172	1.19510750029613	0.78228520934684	0.689321246575564	0.776541588521893	1.2129721436823	0.954368358738181	0.870649406958961	0.949679880360933	0.842359020213583	0.93154859961412	0.76526994411254	0.631336139652086	1.28335842811647	0.768504708173772	0.949679880360933	0.709676819358946	0.750998372315893	0.651172943814356	1.00558620443453	0.755559544798361	0.804655754128269
hsa-miR-548a-5p	1.13031750409751	1.33406273336081	1.11826821032948	1.3920092308486	0.767671340181144	1.18407258495422	0.93166045751473	1.12091531123585	1.56057394720387	1.11218858822817	1.3551115593995	1.23908379859149	0.745513361344571	1.33406273336081	1.07344962692102	1.11218858822817	0.985293377864849	1.40748693596937	1.02760976687321	1.16505625720088	1.37999734222728	1.19370238900464	1.11218858822817	1.08831385920466	0.685460879902033	0.986893671441813	1.0325263388107	0.722947590649885	1.11218858822817	1.62064945354298	1.13113020616146	0.805185117748656	1.03437193097805
hsa-miR-600	0.870633948382042	1.47719420757746	1.16790300514545	1.19766119647205	1.06316675164976	0.899580215844619	1.26182379823255	1.03808045240444	1.09916349849867	0.958652919961107	0.791821953977719	1.00898405081842	0.990485671356223	1.06316675164976	1.37181685185964	0.888860788055823	0.809809821619587	1.120016995686	1.58402059504582	1.03808045240444	0.619081263499552	1.27713948144073	1.42125926451491	1.15623734014172	0.840664984124771	1.24008409232775	1.50260617448917	0.904152918425541	0.746955082101772	0.866958250791686	0.859152636720436	1.56718749950616	1.12573482743113
hsa-miR-601	1.21610143529976	0.824760139733529	0.944763308423443	1.20158008659199	0.728955413610079	1.2785141070131	0.92088857939993	0.665089896958399	0.772525351609859	0.924231462992054	0.824911585449262	1.17182189526538	0.929678233922055	0.913992105374756	1.07344962692102	0.930595967344522	0.793678816090041	0.601260180363664	1.20663011028704	1.41433931536378	0.799735802143017	0.944763308423443	0.975709209428283	1.56737083036782	0.840664984124771	0.809068278222721	1.18419201825735	0.555522310845158	1.17182189526538	0.887584278956096	0.842030634015381	1.10141671011337	1.01290294093835
hsa-miR-602	1.33138132236326	1.28218712141501	2.85346725349379	0.845694080047481	1.41058725106361	1.59251259882323	2.33908649426352	1.85665672758938	1.37872881567378	1.86799394358008	1.67603887311609	1.3717416976943	2.41644029766926	1.71759072154312	1.6954934904464	2.09411284168961	2.67652363772075	3.07178790189719	2.56006106473329	1.89863792622071	1.04874718312499	1.88511403367412	3.33493908313285	1.77564827110191	1.12553371972508	1.09277759318796	0.766031830630013	2.21556379439141	2.05196750447628	1.55076355167152	1.34369949766756	0.838023328724193	1.46422017141373
hsa-miR-603	1.38132096700564	1.29762454725016	1.19151100945096	1.92900845690083	1.22161251963243	1.38599749474915	1.68065461923831	1.97518009853077	1.56718749950616	1.0317148507281	0.855011238759099	1.40054168976437	0.795525015132512	0.879979492715148	1.0754570433562	2.20173975709566	1.83282758468133	1.09073144266968	0.8150571249508	1.62129402635835	1.09106607039227	0.79283477421523	0.747698105599318	1.04873422613949	2.38339243636388	1.03495372496642	1.50071213303099	1.34817876252505	1.46017194064958	1.27524543998255	3.21782131038645	1.01602298921729	1.60056271081203
hsa-miR-604	1.18316454856052	0.975709209428283	1.06733802747371	0.68819747139124	0.667662604212171	1.06855841170712	0.975709209428283	0.934363195009078	0.886925993155775	1.0121798522592	1.23908379859149	1.3882338204541	1.22474404011515	0.888213434036636	0.649995977027769	0.809576721095378	0.934363195009078	0.847647196184465	1.00936511772173	0.782265610319146	0.883295539640676	0.767227944793212	1.28153225692808	0.742398752612427	0.999583938451795	0.934363195009078	1.52681963149618	1.06640404362497	1.12487885523815	1.24118042682256	0.823134268866809	0.826661456579412	0.639702966456844
hsa-miR-605-5p	0.928200532393227	1.38584028772935	0.882300027976923	1.54918633560841	1.20353988506289	0.840664984124771	1.12073333566095	1.08671188098438	1.56706527296801	0.958652919961107	1.94162388072107	1.39560571997749	1.21331485522064	1.43757378727701	1.41805214478461	1.17436625601107	2.15739558277863	1.34900341382742	1.17436625601107	1.01478551194346	0.9873757581848	1.282674105926	2.75471898182761	1.15623734014172	1.15623734014172	1.71224149639384	1.70771516642477	1.1022754523209	1.05436308732115	0.915589679371621	1.32149150402329	0.954092404455385	0.840664984124771
hsa-miR-605-3p	0.879378291219133	0.713652461423543	1.22465450072836	0.933011211569251	0.762641538981494	1.28637844134223	0.905514318621293	0.879622446559135	0.80838086971926	0.921206180132101	1.05509896035968	1.05990642193257	1.14581874185117	0.905019999610989	0.94103647648986	0.630178204837178	1.51623506465989	1.7349616199362	1.3185681980172	0.773430467501643	0.958652919961107	1.22513956215415	0.905019999610989	0.921206180132101	0.903253020242645	1.32363201115582	1.04612592075951	0.798497057090895	0.769487410782687	1.98533846193184	1.22757624656003	0.694271571262807	1.45019483347318
hsa-miR-606	1.3194502777954	1.46233737488974	0.918926831896064	1.0293421297784	0.92872279576004	1.46958586466806	1.50388922331677	1.97700650113092	1.32453186778038	1.32546685041365	1.8266237723631	1.5080448037666	1.04979232222097	1.38493181802247	1.26061544881108	1.34758916781783	1.71805379122119	1.16047164652241	1.21941440371841	1.03808045240444	1.58139969078228	0.951046757278856	1.6453526792958	1.23449918791302	2.40431628772165	1.34223994266855	0.90896578879717	1.41592922585318	0.93628566226241	0.939161218673541	1.26225972290546	1.20440368730903	1.77582748371567
hsa-miR-607	0.783176406160563	1.28255134078538	1.07577358198523	0.942798749520604	0.762641538981494	1.33866512711462	1.63787670932345	1.0293421297784	1.04911140249536	0.520510803779755	0.749816887927727	1.39432122097311	1.33130465862837	1.04639841924558	0.903681421875182	1.18896447313844	1.11699650480509	1.0293421297784	1.37904864165097	1.0293421297784	0.828689832671613	1.2782812103596	1.06028803078324	0.700365167600358	1.15623734014172	0.879757488040016	1.78815773324054	1.06067719565274	0.990845615825754	0.853865615977857	1.13113020616146	0.935382278866379	0.83192666149873
hsa-miR-608	1.2909635257901	1.15623734014172	0.834817937218329	0.858234860781382	0.894859530075583	1.09819310440187	0.903304780215763	1.19092765171312	1.42728110485603	1.26802840683603	1.24227770516614	1.30022170733327	0.59756509277605	1.11969357661983	0.635728832822115	0.937557101583723	0.862648347243569	0.734679496422326	1.16012898555007	0.903641972755742	1.14613944833504	1.22758297604959	0.968744506925072	0.968744506925072	1.25047384213476	1.22017261472043	1.26802840683603	1.1022754523209	0.858640726778478	0.763590634281097	0.834817937218329	1.26172446314746	0.87454557116972
hsa-miR-609	0.38684583020826	1.04273501027597	1.19976370207204	1.09636793062609	0.975709209428283	0.727162654259023	0.768774525370505	0.475650011069344	0.960244141680712	0.690833570026786	1.14245683896866	1.06876433934332	0.570911184282763	0.54611155292543	0.912419744501223	0.727574908638953	0.625906238999536	0.862206879562535	0.918109399930155	1.01142654391116	1.15389036258516	0.899653619391541	0.651143034820854	0.737287138935131	0.878111723953777	0.695565948356973	0.815283011882171	0.727574908638953	1.08849871865661	0.619606267089554	1.25421909267654	1.04273501027597	0.551854789499492
hsa-miR-610	0.927720240938845	1.04299273440836	0.876609263414991	0.819120685450783	0.790849937313813	0.887972784802119	0.942961058450299	0.772332572398666	0.917069186388141	0.958652919961107	1.50778400725233	1.21135906776556	0.790755185744483	1.31621108953402	1.10939390621124	0.917069186388141	0.897969784043111	0.719153910354636	1.08930714320172	1.09683206572418	1.11927446872459	0.750560677730426	0.685286659018599	0.822340778092424	0.70851393949934	1.32363201115582	0.665563328662904	1.07890702978736	0.712487196343269	0.764150101867836	1.0188572627712	0.863436266038023	1.0293421297784
hsa-miR-611	1.02111277233798	0.882378933359014	0.778941043510903	0.779192065621226	1.14181594444902	1.29534371054566	1.31206239146843	1.10851492462331	0.710801410995991	1.0293421297784	0.997472167201946	1.88020464428847	1.46519743885595	1.15623734014172	1.13372023844776	0.790378474706786	1.40812187510776	1.07092684295444	1.15581746954448	0.655939860406993	1.0293421297784	0.926934269442981	0.975709209428283	0.863579386974368	1.36245125839666	1.01556162860533	0.814924930918383	0.700917598367627	0.877623360428987	1.35456633530853	0.956932450876971	1.19505658738256	1.06816137701924
hsa-miR-612	0.754080004574541	0.776564335802477	1.3279712495735	0.754080004574541	0.912472953079479	1.1981486968325	0.62244615601904	0.82128528423498	1.20353988506289	0.761523883384725	0.560266630935265	1.09835133094013	0.998718201462422	0.898246178378032	0.744974911797092	0.888860788055823	0.674713634366219	0.722352279398108	0.783176406160563	0.806525129361989	0.856768015342654	0.818042351725787	0.665841185406504	1.25500473263006	0.970487536865773	0.811315649377984	0.648451818947928	0.942111467979682	1.03769281652621	1.30916277239883	0.786523642354465	0.946612807842261	0.840664984124771
hsa-miR-613	1.03149335549421	0.809068278222721	1.04948799654266	0.837997036188916	0.621938200239212	1.22894684184544	0.642427347017159	1.34793342335051	0.569228679698839	0.928894728634501	0.688723630726786	1.22145808358444	0.740483560144921	1.16742180215525	1.09397451760552	0.943681418084175	1.08416275980675	0.490748025016517	0.944763308423443	1.03808045240444	0.728242431527712	1.07074993613506	1.15623734014172	0.824760139733529	0.821758545232704	1.59085639452184	1.35066513307511	1.15709608234925	1.42028334327162	0.999583938451795	0.740287810417041	0.809068278222721	0.999583938451795
hsa-miR-614	1.11806041568182	1.22789933657796	0.984702554630236	0.987889417024386	1.19715583144799	0.989075218587273	0.975709209428283	1.18017692105955	1.16208717230887	1.09227740320696	1.03031491639735	0.999583938451795	1.4049124921247	1.31918134953926	1.05477095075476	1.19598306098396	0.794014275834347	1.01446074595684	1.00462302818027	1.19422362529288	0.881344689097691	1.09116663015639	1.60475250832226	0.74945893975038	1.14135595632016	1.14245683896866	1.17112650238064	1.10100412621464	1.34129584123077	1.46659209101259	0.876660490882117	1.04737120586452	0.899243565333851
hsa-miR-615-5p	1.00073538352773	1.00073538352773	0.999583938451795	0.942095360487588	1.00073538352773	0.715859744126233	1.23357679637896	0.842292904029218	0.797551525709306	0.715859744126233	1.1591556078611	0.561153578594319	1.10353081703473	1.04885036381001	1.07344962692102	1.22984481767839	1.2494816407702	1.0293421297784	1.30766147492851	0.595604872243882	0.634868743609927	0.835110239611957	0.983679094060554	1.17891462907278	0.983679094060554	0.714910737570477	1.14245683896866	0.826976218677363	0.983679094060554	0.983679094060554	0.90220835924489	0.967987232549746	0.875663222893433
hsa-miR-615-3p	0.806772088979613	1.36125628650492	1.48510959249021	1.11112848882204	1.44009664777867	1.03115015555294	0.698215135663828	1.07938471612402	0.799718904753969	0.772619929070424	0.810369959304673	0.901070291317778	0.864962765204201	0.878743266377268	1.26061544881108	0.663115611172961	0.95154774475443	1.19782205331776	0.829664713264065	0.816610947278861	1.00634895523554	0.936128762887462	0.864962765204201	0.864962765204201	0.946433500019864	1.08930640053672	0.864962765204201	0.824781378556447	0.574880571978329	0.839074685163072	0.864962765204201	1.18343089328583	0.759583302357779
hsa-miR-616-5p	1.18286250774527	1.41252094188887	0.999583938451795	1.0293421297784	0.98420546116249	0.966978984768429	1.3737863320823	0.783176406160563	1.0293421297784	0.824760139733529	0.929322670734528	0.886469229261541	1.0293421297784	1.15623734014172	1.14750073962083	0.688801149401567	1.03783838151261	0.752110470724714	1.23347278767218	0.717663801020861	1.41147183246454	0.891965070889141	1.35339020248242	1.42262812285034	1.23469554866978	1.40209021968387	1.22010065235618	0.733311289754915	0.999583938451795	1.30916277239883	0.918113203636132	1.33398919333897	0.916227420588148
hsa-miR-616-3p	0.975709209428283	1.2804298130107	0.981788831529592	0.685435988667824	1.26113589085504	0.823428471695392	0.993838125297626	0.783176406160563	1.56718749950616	0.905019999610989	1.33406273336081	0.901843520959057	0.960624134926895	0.975709209428283	1.26061544881108	0.888860788055823	0.779948285190259	0.722352279398108	0.685435988667824	0.940340034911704	0.742269271138266	1.32015341173218	0.795181078714843	1.16024209875314	0.77150047521987	0.87249418621227	1.14245683896866	1.18497226241506	1.58692427447718	1.17348151582835	0.950602075448018	0.975709209428283	0.624164022964023
hsa-miR-548c-5p	0.789256028261872	1.29918748671912	1.31181186656213	1.53365304316615	1.22793502591717	1.51980067495076	0.809068278222721	0.783176406160563	1.37243681058966	1.19401443768654	1.1012339161488	1.16231696224303	1.02706780616812	1.11501441732187	1.25247508491994	0.802893965418395	0.869761385710793	1.68495055963512	1.2827126799078	1.18789115100377	0.928877023953015	1.17903564316581	1.0056635605531	1.34077022946658	1.18619169126654	1.1012339161488	0.947706150052161	0.536193374621488	1.15630038962478	1.33911712352365	0.924192825737441	0.995676031037469	0.840664984124771
hsa-miR-548c-3p	1.17436625601107	0.95165535009685	0.957999225275761	1.15623734014172	1.4011243052435	1.3059379941179	1.69408270986948	1.07430079686017	1.4994335483308	1.15623734014172	0.948628244975909	1.48136269783356	0.740483560144921	0.929451316413675	0.912419744501223	1.1388251946464	1.0293421297784	1.15623734014172	0.944763308423443	1.41433931536378	1.26739269245091	1.14774108840752	1.30083456712012	1.15623734014172	1.6702954927001	1.09712981406833	1.14245683896866	2.21650922348144	1.18494475905518	0.944763308423443	1.13113020616146	1.78058144226544	1.20353988506289
hsa-miR-617	0.966619754891449	1.25877260713054	1.29391037744115	1.0293421297784	1.45438319027717	0.821397569930219	0.980190479835478	1.12080208197369	1.05867237900498	1.19745817509271	0.959897806490043	0.713904469427719	0.880659860752838	0.97367830766311	1.13066275795224	0.802188042828311	1.37466208667564	1.13466477959938	1.57732425608358	0.830333951284826	0.927713973789196	0.79904960584416	1.14683141104104	0.881973270764748	1.09308006642335	1.83808149755567	1.35494453907249	1.24245175292882	0.995882341346286	1.05272823631782	1.38462846702755	1.16115391207921	0.777507710406396
hsa-miR-618	1.49146178600508	1.15623734014172	1.0106948126903	1.28638743099454	0.952933868023994	1.11266983442912	0.981290513486368	0.949679880360933	1.10222734278386	1.06829072898798	0.919784861920567	1.13346199873743	0.864160071094204	0.82198753425616	1.08456050115953	1.06829072898798	0.869761385710793	0.683323307596646	1.42672396386822	1.04919132664295	1.06829072898798	1.31094685490882	1.11736928210118	1.15513915036044	1.10829717047209	1.14245683896866	0.926904538956644	1.1022754523209	1.14607670101464	1.09311016863191	0.92922407787464	0.981290513486368	1.39156397395949
hsa-miR-619-5p	0.917972922548329	1.05555215850137	0.934573468491287	0.917972922548329	0.910698739467775	2.8620277502226	1.30916277239883	2.38266693049881	1.17068512913439	1.38876512660304	1.56485475212865	2.03427815485073	1.29908274775582	1.25552985204871	1.39541196519885	1.50858284847007	1.30916277239883	4.79622201610133	4.45529139925048	4.03738115130355	2.24903759293822	1.89168238919146	3.5669067273908	1.55336368947302	0.709406591964119	1.12253610143267	0.91263278844093	1.47968656201346	0.903833389151952	0.75440278347732	1.36192222492929	1.51236441068814	1.54913583175154
hsa-miR-619-3p	1.44643028139269	1.15623734014172	1.26780061407939	0.917069186388141	1.09369714526462	0.99237491866493	0.769530493441398	0.783176406160563	1.0463072949878	0.804929053408411	0.809630455635317	1.18571150680304	0.583250970069829	0.776450373551581	0.93110248014834	1.35673004261512	0.574736747153233	0.980194815398871	1.65171959026001	1.15606838824078	0.740944333387142	0.91809993667963	0.958652919961107	0.958652919961107	0.829083300380869	0.958652919961107	0.963963840404412	0.751059855237592	1.02771216898009	0.783176406160563	0.808821505863122	0.99900475006663	0.86392451166539
hsa-miR-620	0.928406664507118	1.33406273336081	1.0315465907358	1.30916277239883	0.975709209428283	0.988531044736609	0.809068278222721	1.15623734014172	0.786305852782926	1.10651898057295	1.14245683896866	0.854445485297838	1.26061544881108	0.642557593324002	0.952771574606747	1.3737863320823	1.20353988506289	1.06969395988392	1.46559202190876	1.03808045240444	1.48115391179664	1.41413816218782	0.824760139733529	1.34077022946658	1.32363201115582	1.15623734014172	1.35066513307511	1.43057874051964	1.19872526022824	0.985115138528966	1.13113020616146	1.15623734014172	1.20353988506289
hsa-miR-621	0.783176406160563	0.914112268674504	0.536867341896707	0.783176406160563	0.762641538981494	1.17904278375457	0.95383586739599	0.862762215221487	0.690012759055455	0.690833570026786	0.680991465248277	0.840664984124771	1.17810285625668	0.55130214160131	0.840664984124771	0.53343836724711	0.722352279398108	0.822533703377958	1.00225188638765	0.955567859850039	0.922797401851706	1.0783344560084	1.03319778739249	0.975709209428283	0.840664984124771	0.909249702202571	0.679116703447542	0.71052436485336	0.999583938451795	0.862250715869039	1.04861761360705	0.662834398113297	0.840664984124771
hsa-miR-622	0.664607513066818	0.856724758998148	0.840664984124771	1.0293421297784	0.840664984124771	0.869761385710793	0.531400321148653	0.817367607855095	0.817367607855095	1.15216003300578	1.06253834431852	1.02868034003782	1.097387130574	0.777761090965377	1.07344962692102	0.789976157774356	0.757951377722547	0.901280095082115	0.89172729228253	0.914762631688057	1.18747419780077	0.967809861903282	1.02071045540555	0.824760139733529	0.840664984124771	0.917198587564096	0.755881158570583	1.14727669829817	0.824760139733529	0.973859710009465	0.865077187495219	0.92267319328737	0.840664984124771
hsa-miR-623	0.993838125297626	1.37021465434595	1.01664022791897	0.873921133045227	0.978984997722392	1.0236217870214	1.01894525927789	0.769151749647494	0.772525351609859	1.38216290947867	0.961928708255216	1.34068830062299	1.56713569769792	1.1026044197916	0.756998747768049	0.975709209428283	1.04639841924558	1.14348332985833	0.944763308423443	0.664030880670742	1.66175425643884	0.862206879562535	1.06137068292953	0.975709209428283	0.660271549077601	0.732153721077941	0.966736169828109	1.10555124061501	0.791270263906908	1.13294179950338	0.975709209428283	0.820288212695109	1.20353988506289
hsa-miR-624-5p	0.812139070357274	1.3101880043373	0.975709209428283	1.00546740075489	1.168242012696	0.745522365594428	1.36689905927879	1.14683141104104	1.20353988506289	0.883366373294506	0.816035690551789	0.840664984124771	0.740483560144921	1.13236261111821	1.63349368158751	0.72110018277358	1.0293421297784	1.0293421297784	0.975709209428283	1.20910500911444	0.922797401851706	0.838332150539023	1.2997572821323	0.800885410710017	0.906437272695439	0.840014179227561	0.777836272053164	0.934363195009078	1.3774775623229	0.944763308423443	0.883366373294506	1.02478776254149	1.44528521636862
hsa-miR-624-3p	1.06086392614532	1.01315594925729	1.00367796376137	0.820623145989569	1.03535998294046	1.0254984978466	0.612602778780275	0.753214380918488	0.862206879562535	0.910693287586074	1.10322447856394	0.999583938451795	0.742136651378886	1.36699665259747	0.744974911797092	1.00135655387531	0.756259055845045	0.915839799912654	0.820623145989569	1.08586460023985	0.72633190240926	0.862206879562535	0.711257809867781	0.677796943314142	0.727162654259023	1.02895450910291	1.28702839757149	0.971809934838085	0.862206879562535	0.624537407678904	0.71237546546455	0.846515018051727	0.862206879562535
hsa-miR-625-5p	0.922076289078164	0.677796943314142	1.06973544268333	0.975709209428283	0.670060019421797	1.00395660240883	0.883127689868586	0.857098360801236	1.29016703442509	0.958652919961107	1.19374090921023	1.15623734014172	0.975709209428283	1.06365582058203	0.819838224941526	1.32015341173218	1.09263159470546	0.862206879562535	0.944763308423443	1.11652348955474	1.17481117289121	0.862206879562535	0.824760139733529	1.43305413151943	1.2699990908057	0.91660168335489	0.949679880360933	0.934363195009078	0.999583938451795	0.891130388073324	1.13113020616146	0.872357743149781	1.0293421297784
hsa-miR-625-3p	1.73283260554162	1.31472660036724	1.14298082924946	0.815085823202973	1.20353988506289	0.98462046941526	1.17436625601107	0.981589297403343	1.31486913711195	1.08782265403495	1.17436625601107	1.18814675718413	0.903028129134744	1.88190263828047	1.86805626773512	0.776884328839502	1.91732746731438	1.35884090988567	1.2386751113788	1.18976887612086	0.739512674947351	1.17436625601107	0.956373076434711	1.18814675718413	0.872574401167181	0.950898470711437	1.38257455011752	1.31462209695021	1.21685417609759	0.976672725465853	1.16303962320387	1.59909691654857	1.2354493021053
hsa-miR-626	0.705359748910445	1.38769565371093	1.05321685880191	1.0293421297784	0.610350377146614	1.34247447481398	1.09263159470546	1.30655747619154	0.631330434947664	1.0293421297784	0.958652919961107	1.18008213642547	1.09213552527173	0.889165829170485	1.11183457440342	1.12000539606764	1.14057105592067	1.1894277837286	1.37904864165097	0.986683770987971	0.922797401851706	0.839274664675286	0.999554005712028	1.0293421297784	0.962510967559005	0.739987927063185	1.06660226563811	0.847819814751281	1.40659335026853	0.962510967559005	0.900883529519634	0.925990663499899	1.33652265811366
hsa-miR-627-5p	0.688313057625739	0.928114428380063	0.999583938451795	1.40174429195853	1.08688585499569	1.17904278375457	1.21331485522064	1.06829072898798	1.0153789214114	1.02735971049729	0.822125005370141	1.15623734014172	1.17266883765734	1.24881885970142	1.00500126406092	1.3737863320823	0.78181477455705	0.954788399122232	0.662451486493648	0.96234290527049	1.09106607039227	0.862206879562535	1.23568540000207	1.06829072898798	0.951989157403576	1.20697798108862	1.18140543817823	1.17098224285709	1.09216545801149	1.06829072898798	1.19983699669764	0.901649797782418	1.06829072898798
hsa-miR-627-3p	1.10367704619377	0.827381585052528	0.840664984124771	1.30916277239883	1.18648359559571	0.941763644325745	0.958652919961107	0.932761047898949	1.18648359559571	1.03646957721123	0.958652919961107	0.713904469427719	0.723427270677745	0.958652919961107	0.895363455034048	0.753947951397266	0.878734425310967	1.0293421297784	1.09010249756134	0.700607511553685	1.24065071213066	0.958652919961107	0.690327465978703	0.975709209428283	1.1652103797419	0.953178314237833	0.887486922277846	1.08521916285373	0.833733179333703	1.30916277239883	1.14010324576163	1.15623734014172	0.958652919961107
hsa-miR-628-5p	2.35797965043586	1.65197265786899	1.33379296751973	1.51641531875261	1.20353988506289	1.17543260768553	1.00222723180366	1.99538264117026	1.55422455926148	1.33030447936965	1.3093375941597	0.840664984124771	2.17563330338422	1.33406273336081	1.07344962692102	1.83562070759991	1.38876512660304	1.03368288483923	0.864484877864166	1.38876512660304	0.864336754618313	0.746086080853053	0.91724856219489	0.951520654430581	4.10366689023066	1.46717500384573	1.18705058919595	1.41360943836843	0.93396587477766	1.30916277239883	2.97627526886032	2.08228597595163	2.23489778831828
hsa-miR-628-3p	1.17436625601107	0.824760139733529	0.889869072900776	1.08693813557055	0.975709209428283	0.898260989916922	0.844259631828046	0.949679880360933	1.38274855398478	1.10715878702852	0.676481890164503	1.32363201115582	0.936841151387743	0.975709209428283	0.942000049320785	0.802570917589243	0.753298180402948	1.19782205331776	1.27791492452772	0.748609702025701	1.42421768649655	1.21973171807199	1.32363201115582	0.975709209428283	0.739933798495069	1.47560845507294	0.943494556977791	0.934363195009078	0.703987271388955	1.33519210146618	0.716862899094136	1.15623734014172	1.20353988506289
hsa-miR-629-5p	1.20531215701591	1.00060917039027	0.991665210240079	0.975709209428283	0.975709209428283	1.12540986340446	0.85228415717288	0.638439792171088	1.00503945865486	0.958652919961107	0.958652919961107	1.17459124079606	0.849395208784625	1.15623734014172	0.618904535244342	0.905917077522999	0.886817675177969	0.808573959212417	0.975709209428283	1.05513674187162	1.3006257810832	0.722352279398108	1.1834557105479	1.01606103953381	0.876158886196392	0.830058303097092	1.01721157010457	0.962099151712986	1.24257225337687	0.975709209428283	1.00770515390605	0.975709209428283	1.0293421297784
hsa-miR-629-3p	1.60366287146778	1.27253891172613	1.1158855100362	1.30916277239883	1.20353988506289	1.1158855100362	1.12429053260039	1.35070944150404	0.760218573677403	1.12656517727293	1.09681074916145	1.37716884891602	1.01495703676211	1.09201078101269	1.02872131608563	1.17792345295051	0.986062957295197	0.870933602570215	1.08058745809606	1.1158855100362	1.17798074386485	0.688704279580672	1.49906432214667	1.09201078101269	2.05017786381803	0.976980535534545	0.923108551428477	1.1022754523209	1.17798074386485	1.28379776734802	1.46696670465952	0.774763305740664	1.1158855100362
hsa-miR-630	0.966970886802242	1.0293421297784	1.05321685880191	0.942798749520604	1.19480156243685	1.09249940349678	0.80032995559668	1.27397435728176	1.05867237900498	1.09842046440248	0.677135807634188	0.713904469427719	0.962135655208136	1.39317025943421	0.966052664851342	1.0293421297784	0.861023063084752	1.19782205331776	1.27397435728176	1.0293421297784	1.26739269245091	1.01210755541815	0.736904469387534	1.14749901751568	1.33212826289002	1.0293421297784	0.836943798126557	1.15590837267102	1.19344101078938	1.1158855100362	0.926609455370339	1.15623734014172	1.26264741113628
hsa-miR-631	0.783176406160563	0.677796943314142	1.37586455231706	0.678708399875026	1.04114440645781	1.02275350356637	0.827865179380257	0.949679880360933	0.760401923246629	0.700159747449293	1.09434795016183	0.837188459846718	1.07761690641049	0.98503538685079	0.582579433192015	0.866946651173324	0.866946651173324	0.881003780720071	0.944763308423443	1.14217877670311	0.928670591787192	0.710305105777075	0.993841861536646	0.644841148538989	0.993841861536646	0.980061360363578	0.975829681393335	0.771967716404001	0.654677323176542	1.14253561482351	0.96873472755638	1.46741776686422	1.0293421297784
hsa-miR-33b-5p	1.06336881419598	0.645453379391922	0.741046434965474	0.750832842238344	0.762641538981494	1.00395660240883	0.818459893589201	1.1158855100362	0.772525351609859	0.912419744501223	1.14245683896866	1.5080448037666	0.828143164912616	0.975709209428283	0.880076180579004	0.888860788055823	1.03873374514488	1.28140839568869	1.25036911598558	1.03808045240444	1.09106607039227	0.912419744501223	0.975709209428283	0.834151755100009	0.928324588892465	0.896727882990416	1.19266970390734	0.698002545641205	0.718301293948381	0.783176406160563	1.09878664223924	1.08203679806213	1.29119948983058
hsa-miR-33b-3p	0.830504078366427	0.986347041996409	0.892021622377402	0.937572102011106	1.03488825135574	0.912186574641537	1.08259622824377	1.44429958217068	0.974154040104337	0.599063542259491	0.866882892193812	1.05156279540164	0.903028129134744	1.49564963562369	0.653204884029797	0.955872723073965	0.777991357943498	0.883939181660988	0.944763308423443	0.769020439273492	0.777394453734292	1.07310469083941	1.37498864940845	0.729153581566773	0.840664984124771	0.657899551552639	0.857909852593638	0.956872504203488	1.18494475905518	0.970482561918786	0.742190208279417	0.582722507385747	0.89984402605223
hsa-miR-632	0.783176406160563	0.677796943314142	0.840664984124771	0.904422389150997	0.762641538981494	1.17904278375457	0.871186878974756	0.949679880360933	0.824760139733529	0.927962324353217	0.623502887284069	0.902783584876806	0.804990867016567	0.802556106050354	0.663966846529201	0.744974911797092	0.722352279398108	0.624315017279931	0.944763308423443	1.08418526848703	0.824760139733529	1.08296447879623	0.824760139733529	0.850789468800879	1.15623734014172	0.657899551552639	1.14245683896866	0.824760139733529	1.086907496937	1.12996630972353	0.793193463008728	0.850789468800879	0.902783584876806
hsa-miR-633	1.1001119112996	0.949162841604843	1.14654336350643	1.43356547427015	1.45438319027717	0.924345096671857	0.626706621433946	1.2827126799078	1.3279425869342	0.8152362718981	1.0294227014823	1.44803471302713	1.03709534895486	1.04647899094948	0.538674090650229	1.1001119112996	1.1001119112996	0.932976661083731	1.17792856854972	1.10885023392564	1.42502848295451	1.17792879026804	0.665145526111632	1.1001119112996	1.1001119112996	1.21322662048985	0.933906281624331	1.1001119112996	1.12398664032311	1.24028821190751	1.25553290803277	1.1001119112996	1.1001119112996
hsa-miR-634	0.783176406160563	1.54734427452371	0.942508374703602	1.35646531732	1.02301175434945	1.44472202618621	1.26113589085504	1.20353988506289	1.10597492392615	1.20353988506289	1.0463072949878	0.999583938451795	1.45052217102863	0.849858650971518	1.20353988506289	0.976515163082511	1.07664467469957	1.4254795878004	0.783176406160563	1.3235071338312	1.09275553463456	1.28135676403133	1.20353988506289	1.16613307165023	1.04688648337296	1.01753714862617	1.60999358511327	1.50614531392026	2.21611120722945	1.16318805495736	0.738136114947951	1.24389171516841	1.07664467469957
hsa-miR-635	1.91535881265629	1.0048828384801	0.887967529045936	1.62217851090717	0.762641538981494	0.856947017738337	1.6677765046314	1.67387159602348	1.07301703676496	1.92896482277895	0.812350035212385	1.18541096919354	1.28927102764833	1.0048828384801	1.33527264459478	1.22318312868055	1.41793875565486	1.22699568236958	1.2827126799078	1.41433931536378	1.44080208169111	1.3737863320823	1.0048828384801	1.18541096919354	1.01817906445951	1.52563565107912	0.819157032063007	1.13144908137272	1.05442191075725	1.1158855100362	1.13113020616146	1.85133978449329	0.88144411904665
hsa-miR-636	1.17436625601107	1.05497290739974	1.35706765115953	1.0293421297784	1.14957799724207	1.35706765115953	0.967478935933137	1.02261320290343	1.14957799724207	0.958652919961107	1.54147460451388	1.22917066268422	1.26061544881108	0.875489428592854	1.55610397786903	1.0293421297784	1.436053951673	0.722352279398108	1.10715878702852	0.869761385710793	1.15531146846182	0.862206879562535	0.824760139733529	0.910311009924251	0.946418536037829	1.37497090557876	1.14245683896866	1.1022754523209	0.999583938451795	1.30916277239883	1.51322561168534	0.975709209428283	1.20745199528585
hsa-miR-637	0.701560170435774	1.20966532972045	0.923442308450281	0.783176406160563	0.67828507889013	0.759048748399982	0.870218244679981	0.852509240130528	0.894092973703494	1.02798575393107	0.96825908368417	0.894092973703494	0.851400127687852	1.02913719900701	0.830803508776434	0.721259508416441	0.843919901491743	1.56076386465172	1.02554255130373	0.786996634990826	1.04436502394534	1.19958857679781	0.878188129312252	0.894092973703494	0.909997818094736	0.70357731347442	0.731910562967145	0.549298683046034	0.748618509732014	1.05567987596637	0.971541193214855	0.878401112192686	1.0293421297784
hsa-miR-638	7.93187001740465	7.64476189063494	8.16058769085636	8.2599937975213	8.23473695850702	8.17514575610879	6.51149580113124	6.34478645752451	7.06614902185397	7.29960138800314	8.02676374892024	8.22923863622343	8.3263182664546	8.47290324612066	8.21099336723958	7.90871088416947	7.92776596903486	9.02821903400505	8.53248543827497	8.40208160251679	7.08349376511135	7.03515817121027	8.21409200031859	8.08542431046761	5.85214677786169	6.10070982908982	7.04440293290193	7.97244764535728	8.48015750583646	8.66982161011991	8.16452884164961	7.39824185524354	8.01394537816756
hsa-miR-639	1.17436625601107	0.824760139733529	1.19600041030838	1.00935106934375	1.32284321847961	1.16946481057954	0.789077217788074	1.01115955474195	0.984277076232722	1.15506939181769	0.60387832680841	0.979592878017149	0.936900032001507	1.0371888838093	0.892428684066577	1.01976415660337	0.516236501217154	1.05862335141912	0.623502887284069	1.06617785756738	0.954417094710904	1.05862335141912	0.975709209428283	0.815182166558494	0.693913408993073	0.995391437862767	0.668350103098893	1.09269747914587	0.792344703800834	0.979592878017149	0.979592878017149	0.859250869969882	1.11746546581226
hsa-miR-640	0.878155340929886	1.07068814419761	0.935643918894094	1.1000313395957	0.975709209428283	1.09893553717816	1.16562793338502	0.889212466687262	0.654439112824474	1.20213772179784	1.32532441073477	0.911354193942065	0.458990813777408	1.59632486089642	0.67253745559446	1.31860585134785	0.57902356203854	0.722352279398108	0.718481822053392	1.0293421297784	0.993486611669	0.93289608937983	0.816021817107488	1.33203190684054	0.911354193942065	1.14245683896866	1.33601799684317	1.0293421297784	1.2799236938245	1.10714718741016	0.909374881010091	1.14749901751568	1.19480156243685
[truncated: 1,907 more rows]
